# Supplementary material for: Microsporidian Encephalitozoon hellem inhibits host mitophagy by inducing ERAD to degrade BNIP3L
Source: PLoS Pathog. 2026 Mar 23;22(3):e1014078. doi: 10.1371/journal.ppat.1014078 (PMC13029686; doi:10.1371/journal.ppat.1014078)
Supplement: S1 Table — HEK293 cells were transfected with EhPTP4::APEX2 and EhPTP4ΔHRD::APEX2, respectively. Biotinylated proteins were enriched using streptavidin magnetic beads and analyzed by LC-MS/MS. Following functional annotation and comparative analysis, four candidate proteins (GM2A, CNTNAP1, NCCRP1, and RCOR1) were found to be significantly enriched exclusively in EhPTP4::APEX2-transfected cells. (XLSX) [file ppat.1014078.s004.xlsx]

## Sheet: Sheet2
Table S1. Identification of proteins interacting with the EhPTP4. HEK293 cells were transfected with EhPTP4::APEX2 and EhPTP4ΔHRD::APEX2, respectively. Biotinylated proteins were isolated using streptavidin magnetic beads and determined by LC-MS/MS. After annotation and comparsion analysis, four specific candidates (GM2A, CNTNAP1, NCCRP1 and RCOR1) showed significant enrichment solely in the EhPT…
Protein ID	Protein Name	Gene Name	Function	ProteinGroup	FastaHeaders	Proteins	Peptides	RazorUniquePeptides	UniquePeptides	Coverage	MolWeight	LFQ intensity 8-A-B1	LFQ intensity 8-A-B2	LFQ intensity 8-A-B3	LFQ intensity D-A-B1	LFQ intensity D-A-B2	LFQ intensity D-A-B3	GO annotations	KO(Name)	Pathways	Subcellular localization	Domain
P17900	Ganglioside GM2 activator	GM2A	FUNCTION: The large binding pocket can accommodate several single chain phospholipids and fatty acids, GM2A also exhibits some calcium-independent phospholipase activity (By similarity). Binds gangliosides and stimulates ganglioside GM2 degradation. It stimulates only the breakdown of ganglioside GM2 and glycolipid GA2 by beta-hexosaminidase A. It extracts single GM2 molecules from membranes and …	sp|P17900|SAP3_HUMAN	sp|P17900|SAP3_HUMAN Ganglioside GM2 activator OS=Homo sapiens OX=9606 GN=GM2A PE=1 SV=4	1	1	1	1	4.1	20.838	10372	5225.7					GO:0006689(BP:ganglioside catabolic process);GO:0006687(BP:glycosphingolipid metabolic process);GO:0007611(BP:learning or memory);GO:0019915(BP:lipid storage);GO:0050885(BP:neuromuscular process controlling balance);GO:0043312(BP:neutrophil degranulation);GO:0009313(BP:oligosaccharide catabolic process);GO:0051345(BP:positive regulation of hydrolase activity);GO:0016324(CC:apical plasma membrane)…	hsa:2760(GM2A)	hsa04142(Lysosome )	Lysosomal	PF02221(ML domain)
P78357	Contactin-associated protein 1	CNTNAP1	FUNCTION: Required, with CNTNAP2, for radial and longitudinal organization of myelinated axons. Plays a role in the formation of functional distinct domains critical for saltatory conduction of nerve impulses in myelinated nerve fibers. Demarcates the paranodal region of the axo-glial junction. In association with contactin involved in the signaling between axons and myelinating glial cells. {ECO…	sp|P78357|CNTP1_HUMAN	sp|P78357|CNTP1_HUMAN Contactin-associated protein 1 OS=Homo sapiens OX=9606 GN=CNTNAP1 PE=1 SV=1	1	2	2	2	1.4	156.26	5524.8	6714.5	3757.7				GO:0007155(BP:cell adhesion);GO:0022010(BP:central nervous system myelination);GO:0007010(BP:cytoskeleton organization);GO:0022011(BP:myelination in peripheral nervous system);GO:0050885(BP:neuromuscular process controlling balance);GO:0050884(BP:neuromuscular process controlling posture);GO:0048812(BP:neuron projection morphogenesis);GO:0019227(BP:neuronal action potential propagation);GO:003091…	hsa:8506(CNTNAP1)	hsa04514(Cell adhesion molecules )	PlasmaMembrane;Lysosomal	PF02210(Laminin G domain);PF00754(F5/8 type C domain)
Q6ZVX7	F-box only protein 50	NCCRP1	FUNCTION: Promotes cell proliferation. {ECO:0000269|PubMed:22087255}.	sp|Q6ZVX7|FBX50_HUMAN	sp|Q6ZVX7|FBX50_HUMAN F-box only protein 50 OS=Homo sapiens OX=9606 GN=NCCRP1 PE=1 SV=1	1	1	1	1	4	30.847	10982	2982.3					GO:0006516(BP:glycoprotein catabolic process);GO:0008284(BP:positive regulation of cell proliferation);GO:0016567(BP:protein ubiquitination);GO:0031146(BP:SCF-dependent proteasomal ubiquitin-dependent protein catabolic process);GO:0030433(BP:ubiquitin-dependent ERAD pathway);GO:0005737(CC:cytoplasm);GO:0070062(CC:extracellular exosome);GO:0019005(CC:SCF ubiquitin ligase complex)			Nuclear	PF04300(F-box associated region)
Q9UKL0	REST corepressor 1	RCOR1	FUNCTION: Essential component of the BHC complex, a corepressor complex that represses transcription of neuron-specific genes in non-neuronal cells. The BHC complex is recruited at RE1/NRSE sites by REST and acts by deacetylating and demethylating specific sites on histones, thereby acting as a chromatin modifier. In the BHC complex, it serves as a molecular beacon for the recruitment of molecula…	sp|Q9UKL0|RCOR1_HUMAN	sp|Q9UKL0|RCOR1_HUMAN REST corepressor 1 OS=Homo sapiens OX=9606 GN=RCOR1 PE=1 SV=2	1	2	2	2	4.3	53.327		3164.1	2653.2				GO:0007596(BP:blood coagulation);GO:0070933(BP:histone H4 deacetylation);GO:0045892(BP:negative regulation of transcription, DNA-templated);GO:0016032(BP:viral process);GO:1990391(CC:DNA repair complex);GO:0005654(CC:nucleoplasm);GO:0005634(CC:nucleus);GO:0017053(CC:transcriptional repressor complex);GO:0003700(MF:DNA-binding transcription factor activity);GO:0000981(MF:DNA-binding transcription …	hsa:23186(RCOR1)	hsa05016(Huntington disease )	Nuclear	PF00249(Myb-like DNA-binding domain);PF01448(ELM2 domain)
