# Supplementary material for: Microsporidian Encephalitozoon hellem inhibits host mitophagy by inducing ERAD to degrade BNIP3L
Source: PLoS Pathog. 2026 Mar 23;22(3):e1014078. doi: 10.1371/journal.ppat.1014078 (PMC13029686; doi:10.1371/journal.ppat.1014078)
Supplement: S2 Table — The list includes 20 proteins significantly decreased in content. (XLSX) [file ppat.1014078.s005.xlsx]

## Sheet: Sheet1
Table S2. Quantitative proteome analysis of EhPTP4-transgenic HEK293 cells. The list includes 20 proteins significantly decreased in content.
UniProt accession	Gene name	Protein description	E/C Ratio	E/C P value	Regulated Type	MW [kDa]	Coverage [%]	Peptides	Unique peptides	EGFP-1	EGFP-2	EGFP-3	EhPTP4::EGFP-1	EhPTP4::EGFP-2	EhPTP4::EGFP-3	Subcellular localization	KEGG KO No.	KEGG Gene	KEGG pathway	Biological Process	Cellular Component	Molecular Function	Pfam ID	Domain description	KOG category	KOG NO.	KOG description
O60238	BNIP3L	BCL2/adenovirus E1B 19 kDa protein-interacting protein 3-like OS=Homo sapiens OX=9606 GN=BNIP3L PE=1 SV=1	0.6212	0.00389958	Down	23.93	13.7	2	2	1.21354	1.07678	1.24534		0.739897	0.724449	cytoplasm	K15465	BNIP3L; BCL2/adenovirus E1B 19 kDa protein-interacting protein 3-like	hsa04137 Mitophagy - animal
P02751	FN1	Fibronectin OS=Homo sapiens OX=9606 GN=FN1 PE=1 SV=5	0.2111	1.26321e-05	Down	272.32	11.5	21	21	1.74513	1.54021	1.66874	0.31864	0.353327	0.373959	extracellular	K05717	FN1; fibronectin 1	hsa04510 Focal adhesion; hsa05146 Amoebiasis; hsa05200 Pathways in cancer [Cancer network viewer]; hsa05222 Small cell lung cancer; hsa05100 Bacterial invasion of epithelial cells; hsa04810 Regulation of actin cytoskeleton; hsa04512 ECM-receptor interaction; hsa05165 Human papillomavirus infection; hsa05205 Proteoglycans in cancer; hsa04151 PI3K-Akt signaling pathway; hsa04933 AGE-RAGE signaling …	GO:0000302 response to reactive oxygen species; GO:0000902 cell morphogenesis; GO:0000904 cell morphogenesis involved in differentiation; GO:0001101 response to acid chemical; GO:0001503 ossification; GO:0001558 regulation of cell growth; GO:0001667 ameboidal-type cell migration; GO:0001678 cellular glucose homeostasis; GO:0001704 formation of primary germ layer; GO:0001706 endoderm formation; GO…	GO:0005576 extracellular region; GO:0005577 fibrinogen complex; GO:0005604 basement membrane; GO:0005615 extracellular space; GO:0005622 intracellular; GO:0005623 cell; GO:0005737 cytoplasm; GO:0005783 endoplasmic reticulum; GO:0005788 endoplasmic reticulum lumen; GO:0005793 endoplasmic reticulum-Golgi intermediate compartment; GO:0005886 plasma membrane; GO:0012505 endomembrane system; GO:001602…	GO:0002020 protease binding; GO:0005102 signaling receptor binding; GO:0005178 integrin binding; GO:0005198 structural molecule activity; GO:0005201 extracellular matrix structural constituent; GO:0005488 binding; GO:0005515 protein binding; GO:0005518 collagen binding; GO:0005539 glycosaminoglycan binding; GO:0008022 protein C-terminus binding; GO:0008047 enzyme activator activity; GO:0008201 he…	PF00039; PF00040; PF00041	Fibronectin type I domain; Fibronectin type II domain; Fibronectin type III domain
P05549	TFAP2A	Transcription factor AP-2-alpha OS=Homo sapiens OX=9606 GN=TFAP2A PE=1 SV=1	0.6148	0.0232672	Down	48.062	11.4	3	3	1.14767	1.45357		0.719142	0.815852	0.863766	nucleus	K09176			GO:0000122 negative regulation of transcription by RNA polymerase II; GO:0001101 response to acid chemical; GO:0001501 skeletal system development; GO:0001654 eye development; GO:0001655 urogenital system development; GO:0001656 metanephros development; GO:0001822 kidney development; GO:0001838 embryonic epithelial tube formation; GO:0001841 neural tube formation; GO:0001843 neural tube closure; …	GO:0005622 intracellular; GO:0005623 cell; GO:0005634 nucleus; GO:0005654 nucleoplasm; GO:0005667 transcription regulator complex; GO:0005737 cytoplasm; GO:0005794 Golgi apparatus; GO:0005813 centrosome; GO:0005815 microtubule organizing center; GO:0005829 cytosol; GO:0005856 cytoskeleton; GO:0012505 endomembrane system; GO:0015630 microtubule cytoskeleton; GO:0031974 membrane-enclosed lumen; GO:…	GO:0000976 transcription regulatory region sequence-specific DNA binding; GO:0000977 RNA polymerase II transcription regulatory region sequence-specific DNA binding; GO:0000978 RNA polymerase II cis-regulatory region sequence-specific DNA binding; GO:0000979 RNA polymerase II core promoter sequence-specific DNA binding; GO:0000981 DNA-binding transcription factor activity, RNA polymerase II-speci…			K	KOG3811	Transcription factor AP-2
P14543	NID1	Nidogen-1 OS=Homo sapiens OX=9606 GN=NID1 PE=1 SV=3	0.6271	0.00407017	Down	136.38	3.1	3	3	1.1636	1.1516	1.37243	0.717073	0.855736	0.739555	extracellular	K06826			GO:0001655 urogenital system development; GO:0001822 kidney development; GO:0007155 cell adhesion; GO:0007160 cell-matrix adhesion; GO:0007275 multicellular organism development; GO:0009987 cellular process; GO:0010810 regulation of cell-substrate adhesion; GO:0010811 positive regulation of cell-substrate adhesion; GO:0016043 cellular component organization; GO:0022610 biological adhesion; GO:003…	GO:0005576 extracellular region; GO:0005604 basement membrane; GO:0005623 cell; GO:0031012 extracellular matrix; GO:0062023 collagen-containing extracellular matrix; GO:0071944 cell periphery;	GO:0005488 binding; GO:0005515 protein binding; GO:0005518 collagen binding; GO:0043236 laminin binding; GO:0043237 laminin-1 binding; GO:0043394 proteoglycan binding; GO:0044877 protein-containing complex binding; GO:0050840 extracellular matrix binding; GO:0097367 carbohydrate derivative binding;	PF07474; PF07645; PF12662; PF12947; PF00086	G2F domain; Calcium-binding EGF domain; Complement Clr-like EGF-like; EGF domain; Thyroglobulin type-1 repeat	MW	KOG1214	Nidogen and related basement membrane protein proteins
P17096	HMGA1	High mobility group protein HMG-I/HMG-Y OS=Homo sapiens OX=9606 GN=HMGA1 PE=1 SV=3	0.6008	0.00429267	Down	11.676	15	2	2	1.29173	1.39885	1.05757	0.781477	0.722749	0.747628	nucleus	K09282			GO:0000003 reproduction; GO:0006139 nucleobase-containing compound metabolic process; GO:0006259 DNA metabolic process; GO:0006260 DNA replication; GO:0006261 DNA-dependent DNA replication; GO:0006268 DNA unwinding involved in DNA replication; GO:0006281 DNA repair; GO:0006284 base-excision repair; GO:0006323 DNA packaging; GO:0006325 chromatin organization; GO:0006333 chromatin assembly or disas…	GO:0000785 chromatin; GO:0000792 heterochromatin; GO:0005622 intracellular; GO:0005623 cell; GO:0005634 nucleus; GO:0005654 nucleoplasm; GO:0005667 transcription regulator complex; GO:0005694 chromosome; GO:0005737 cytoplasm; GO:0005829 cytosol; GO:0031974 membrane-enclosed lumen; GO:0031981 nuclear lumen; GO:0032991 protein-containing complex; GO:0035985 senescence-associated heterochromatin foc…	GO:0000976 transcription regulatory region sequence-specific DNA binding; GO:0000981 DNA-binding transcription factor activity, RNA polymerase II-specific; GO:0001067 regulatory region nucleic acid binding; GO:0001228 DNA-binding transcription activator activity, RNA polymerase II-specific; GO:0003676 nucleic acid binding; GO:0003677 DNA binding; GO:0003680 AT DNA binding; GO:0003682 chromatin bi…
P21953	BCKDHB	2-oxoisovalerate dehydrogenase subunit beta, mitochondrial OS=Homo sapiens OX=9606 GN=BCKDHB PE=1 SV=2	0.5499	0.00302723	Down	43.122	9.2	3	3	1.32291	1.21183	1.3365	0.651813	0.840535	0.636417	extracellular	K00167	BCKDHB; 2-oxoisovalerate dehydrogenase E1 component beta subunit [EC:1.2.4.4]	hsa00640 Propanoate metabolism; hsa00280 Valine, leucine and isoleucine degradation; hsa01100 Metabolic pathways	GO:0006082 organic acid metabolic process; GO:0006520 cellular amino acid metabolic process; GO:0006807 nitrogen compound metabolic process; GO:0007584 response to nutrient; GO:0008152 metabolic process; GO:0009056 catabolic process; GO:0009063 cellular amino acid catabolic process; GO:0009081 branched-chain amino acid metabolic process; GO:0009083 branched-chain amino acid catabolic process; GO:…	GO:0005622 intracellular; GO:0005623 cell; GO:0005737 cytoplasm; GO:0005739 mitochondrion; GO:0005740 mitochondrial envelope; GO:0005743 mitochondrial inner membrane; GO:0005759 mitochondrial matrix; GO:0005947 mitochondrial alpha-ketoglutarate dehydrogenase complex; GO:0016020 membrane; GO:0019866 organelle inner membrane; GO:0030062 mitochondrial tricarboxylic acid cycle enzyme complex; GO:0031…	GO:0003824 catalytic activity; GO:0003826 alpha-ketoacid dehydrogenase activity; GO:0003863 3-methyl-2-oxobutanoate dehydrogenase (2-methylpropanoyl-transferring) activity; GO:0005488 binding; GO:0016491 oxidoreductase activity; GO:0016624 oxidoreductase activity, acting on the aldehyde or oxo group of donors, disulfide as acceptor; GO:0016903 oxidoreductase activity, acting on the aldehyde or ox…	PF02779; PF02780	Transketolase, pyrimidine binding domain; Transketolase, C-terminal domain	C	KOG0525	Branched chain alpha-keto acid dehydrogenase E1, beta subunit
P43007	SLC1A4	Neutral amino acid transporter A OS=Homo sapiens OX=9606 GN=SLC1A4 PE=1 SV=1	0.6418	0.0155353	Down	55.722	9.4	2	2	1.37947	1.01841	1.25675	0.69356	0.853518	0.7983	plasma membrane	K05615			GO:0000101 sulfur amino acid transport; GO:0003008 system process; GO:0003333 amino acid transmembrane transport; GO:0006810 transport; GO:0006811 ion transport; GO:0006812 cation transport; GO:0006820 anion transport; GO:0006821 chloride transport; GO:0006855 drug transmembrane transport; GO:0006865 amino acid transport; GO:0006868 glutamine transport; GO:0007154 cell communication; GO:0007267 c…	GO:0005622 intracellular; GO:0005623 cell; GO:0005813 centrosome; GO:0005815 microtubule organizing center; GO:0005856 cytoskeleton; GO:0005882 intermediate filament; GO:0005886 plasma membrane; GO:0005887 integral component of plasma membrane; GO:0015630 microtubule cytoskeleton; GO:0016020 membrane; GO:0016021 integral component of membrane; GO:0030425 dendrite; GO:0031224 intrinsic component o…	GO:0000099 sulfur amino acid transmembrane transporter activity; GO:0005215 transporter activity; GO:0005216 ion channel activity; GO:0005253 anion channel activity; GO:0005254 chloride channel activity; GO:0005342 organic acid transmembrane transporter activity; GO:0008324 cation transmembrane transporter activity; GO:0008509 anion transmembrane transporter activity; GO:0008514 organic anion tra…			P	KOG3787	Glutamate/aspartate and neutral amino acid transporters
P53794	SLC5A3	Sodium/myo-inositol cotransporter OS=Homo sapiens OX=9606 GN=SLC5A3 PE=1 SV=2	0.4897	0.00122515	Down	79.693	5	2	2	1.34209	1.27181	1.15551	0.629385	0.601203		plasma membrane	K14383			GO:0005975 carbohydrate metabolic process; GO:0006020 inositol metabolic process; GO:0006066 alcohol metabolic process; GO:0006810 transport; GO:0006811 ion transport; GO:0006812 cation transport; GO:0006814 sodium ion transport; GO:0007275 multicellular organism development; GO:0007399 nervous system development; GO:0007422 peripheral nervous system development; GO:0008152 metabolic process; GO:…	GO:0005623 cell; GO:0005886 plasma membrane; GO:0005887 integral component of plasma membrane; GO:0016020 membrane; GO:0016021 integral component of membrane; GO:0031224 intrinsic component of membrane; GO:0031226 intrinsic component of plasma membrane; GO:0071944 cell periphery;	GO:0005215 transporter activity; GO:0005365 myo-inositol transmembrane transporter activity; GO:0005367 myo-inositol:sodium symporter activity; GO:0008324 cation transmembrane transporter activity; GO:0015075 ion transmembrane transporter activity; GO:0015077 monovalent inorganic cation transmembrane transporter activity; GO:0015081 sodium ion transmembrane transporter activity; GO:0015166 polyol…			P	KOG2349	Na+:iodide/myo-inositol/multivitamin symporters
P61073	CXCR4	C-X-C chemokine receptor type 4 OS=Homo sapiens OX=9606 GN=CXCR4 PE=1 SV=1	0.528	0.000573256	Down	39.745	11.6	3	3	1.28956	1.29931	1.33794	0.606397	0.726471	0.74032	plasma membrane	K04189	CXCR4; C-X-C chemokine receptor type 4	hsa04062 Chemokine signaling pathway; hsa05200 Pathways in cancer [Cancer network viewer]; hsa04360 Axon guidance; hsa05170 Human immunodeficiency virus 1 infection; hsa04020 Calcium signaling pathway; hsa05163 Human cytomegalovirus infection; hsa04810 Regulation of actin cytoskeleton; hsa04670 Leukocyte transendothelial migration; hsa04060 Cytokine-cytokine receptor interaction; hsa04672 Intesti…	GO:0000003 reproduction; GO:0000187 activation of MAPK activity; GO:0000902 cell morphogenesis; GO:0000904 cell morphogenesis involved in differentiation; GO:0001525 angiogenesis; GO:0001558 regulation of cell growth; GO:0001568 blood vessel development; GO:0001569 branching involved in blood vessel morphogenesis; GO:0001666 response to hypoxia; GO:0001667 ameboidal-type cell migration; GO:000176…	GO:0000323 lytic vacuole; GO:0005622 intracellular; GO:0005623 cell; GO:0005737 cytoplasm; GO:0005764 lysosome; GO:0005768 endosome; GO:0005769 early endosome; GO:0005770 late endosome; GO:0005773 vacuole; GO:0005886 plasma membrane; GO:0005911 cell-cell junction; GO:0009897 external side of plasma membrane; GO:0009986 cell surface; GO:0012505 endomembrane system; GO:0016020 membrane; GO:0016021 …	GO:0001637 G protein-coupled chemoattractant receptor activity; GO:0001653 peptide receptor activity; GO:0003779 actin binding; GO:0004888 transmembrane signaling receptor activity; GO:0004896 cytokine receptor activity; GO:0004930 G protein-coupled receptor activity; GO:0004950 chemokine receptor activity; GO:0005488 binding; GO:0005515 protein binding; GO:0008092 cytoskeletal protein binding; G…	PF12109	CXCR4 Chemokine receptor N terminal	T	KOG3656	FOG: 7 transmembrane receptor
P80404	ABAT	4-aminobutyrate aminotransferase, mitochondrial OS=Homo sapiens OX=9606 GN=ABAT PE=1 SV=3	0.6505	0.0105783	Down	56.438	13	4	4	1.16981	1.2501	1.21538	0.646649	0.868024	0.850032	mitochondria	K13524	ABAT; 4-aminobutyrate aminotransferase / (S)-3-amino-2-methylpropionate transaminase [EC:2.6.1.19 2.6.1.22]	hsa00640 Propanoate metabolism; hsa00650 Butanoate metabolism; hsa00410 beta-Alanine metabolism; hsa04727 GABAergic synapse; hsa00250 Alanine, aspartate and glutamate metabolism; hsa00280 Valine, leucine and isoleucine degradation; hsa01100 Metabolic pathways	GO:0001505 regulation of neurotransmitter levels; GO:0006082 organic acid metabolic process; GO:0006520 cellular amino acid metabolic process; GO:0006807 nitrogen compound metabolic process; GO:0007610 behavior; GO:0008152 metabolic process; GO:0009056 catabolic process; GO:0009063 cellular amino acid catabolic process; GO:0009410 response to xenobiotic stimulus; GO:0009448 gamma-aminobutyric aci…	GO:0005622 intracellular; GO:0005623 cell; GO:0005737 cytoplasm; GO:0005739 mitochondrion; GO:0005759 mitochondrial matrix; GO:0005829 cytosol; GO:0031974 membrane-enclosed lumen; GO:0032144 4-aminobutyrate transaminase complex; GO:0032991 protein-containing complex; GO:0043226 organelle; GO:0043227 membrane-bounded organelle; GO:0043229 intracellular organelle; GO:0043231 intracellular membrane-…	GO:0003824 catalytic activity; GO:0003867 4-aminobutyrate transaminase activity; GO:0005488 binding; GO:0005515 protein binding; GO:0008144 drug binding; GO:0008483 transaminase activity; GO:0016740 transferase activity; GO:0016769 transferase activity, transferring nitrogenous groups; GO:0019842 vitamin binding; GO:0019899 enzyme binding; GO:0030170 pyridoxal phosphate binding; GO:0032145 succin…	PF00202	Aminotransferase class-III	E	KOG1405	4-aminobutyrate aminotransferase
Q15427	SF3B4	Splicing factor 3B subunit 4 OS=Homo sapiens OX=9606 GN=SF3B4 PE=1 SV=1	0.5973	0.000238903	Down	44.385	20.8	5	5	1.24477	1.3339	1.17776	0.722669	0.745845	0.77505	nucleus	K12831	SF3B4; splicing factor 3B subunit 4	hsa03040 Spliceosome	GO:0009893 positive regulation of metabolic process; GO:0010468 regulation of gene expression; GO:0010604 positive regulation of macromolecule metabolic process; GO:0010628 positive regulation of gene expression; GO:0019219 regulation of nucleobase-containing compound metabolic process; GO:0019222 regulation of metabolic process; GO:0031323 regulation of cellular metabolic process; GO:0031325 pos…	GO:0005622 intracellular; GO:0005623 cell; GO:0005634 nucleus; GO:0005681 spliceosomal complex; GO:0005689 U12-type spliceosomal complex; GO:0032991 protein-containing complex; GO:0043226 organelle; GO:0043227 membrane-bounded organelle; GO:0043229 intracellular organelle; GO:0043231 intracellular membrane-bounded organelle; GO:1990904 ribonucleoprotein complex;		PF00076	RNA recognition motif. (a.k.a. RRM, RBD, or RNP domain)	A	KOG0131	Splicing factor 3b, subunit 4
Q5T0B9	ZNF362	Zinc finger protein 362 OS=Homo sapiens OX=9606 GN=ZNF362 PE=1 SV=1	0.4533	0.0293685	Down	45.814	13.8	4	3	1.39633	1.20365	1.23973		0.733482	0.426805	nucleus	K23480			GO:0006355 regulation of transcription, DNA-templated; GO:0006357 regulation of transcription by RNA polymerase II; GO:0009889 regulation of biosynthetic process; GO:0010468 regulation of gene expression; GO:0010556 regulation of macromolecule biosynthetic process; GO:0019219 regulation of nucleobase-containing compound metabolic process; GO:0019222 regulation of metabolic process; GO:0031323 reg…		GO:0000981 DNA-binding transcription factor activity, RNA polymerase II-specific; GO:0003700 DNA-binding transcription factor activity; GO:0140110 transcription regulator activity;	PF00096	Zinc finger, C2H2 type	K	KOG1721	FOG: Zn-finger
Q6P4F2	FDX2	Ferredoxin-2, mitochondrial OS=Homo sapiens OX=9606 GN=FDX2 PE=1 SV=2	0.6059	0.0376405	Down	19.888	14.5	2	2	1.52078	1.03014	1.18535	0.675876	0.940821	0.647044	mitochondria	K22071			GO:0006091 generation of precursor metabolites and energy; GO:0006629 lipid metabolic process; GO:0006694 steroid biosynthetic process; GO:0006700 C21-steroid hormone biosynthetic process; GO:0008152 metabolic process; GO:0008202 steroid metabolic process; GO:0008207 C21-steroid hormone metabolic process; GO:0008610 lipid biosynthetic process; GO:0009058 biosynthetic process; GO:0009987 cellular …	GO:0005622 intracellular; GO:0005623 cell; GO:0005737 cytoplasm; GO:0005739 mitochondrion; GO:0005759 mitochondrial matrix; GO:0031974 membrane-enclosed lumen; GO:0043226 organelle; GO:0043227 membrane-bounded organelle; GO:0043229 intracellular organelle; GO:0043231 intracellular membrane-bounded organelle; GO:0043233 organelle lumen; GO:0070013 intracellular organelle lumen;	GO:0003824 catalytic activity; GO:0009055 electron transfer activity; GO:0016491 oxidoreductase activity;	PF00111	2Fe-2S iron-sulfur cluster binding domain	C	KOG3309	Ferredoxin
Q8IYA6	CKAP2L	Cytoskeleton-associated protein 2-like OS=Homo sapiens OX=9606 GN=CKAP2L PE=1 SV=4	0.4493	2.61152e-06	Down	83.586	3.4	2	2	1.42361	1.38314	1.3331	0.627508	0.6217	0.610948	nucleus	K16769				GO:0005622 intracellular; GO:0005623 cell; GO:0005737 cytoplasm; GO:0005813 centrosome; GO:0005815 microtubule organizing center; GO:0005819 spindle; GO:0005829 cytosol; GO:0005856 cytoskeleton; GO:0015630 microtubule cytoskeleton; GO:0043226 organelle; GO:0043228 non-membrane-bounded organelle; GO:0043229 intracellular organelle; GO:0043232 intracellular non-membrane-bounded organelle; GO:007268…
Q969E2	SCAMP4	Secretory carrier-associated membrane protein 4 OS=Homo sapiens OX=9606 GN=SCAMP4 PE=1 SV=1	0.6598	0.0255385	Down	25.728	15.7	2	2	1.31593	1.10067	1.05601		0.714018	0.813382	plasma membrane	K19995			GO:0000003 reproduction; GO:0007610 behavior; GO:0019098 reproductive behavior; GO:0022414 reproductive process; GO:0032501 multicellular organismal process; GO:0032504 multicellular organism reproduction; GO:0048609 multicellular organismal reproductive process;	GO:0005622 intracellular; GO:0005623 cell; GO:0005737 cytoplasm; GO:0012505 endomembrane system; GO:0016020 membrane; GO:0030133 transport vesicle; GO:0031410 cytoplasmic vesicle; GO:0031982 vesicle; GO:0043226 organelle; GO:0043227 membrane-bounded organelle; GO:0043229 intracellular organelle; GO:0097708 intracellular vesicle;				U	KOG3088	Secretory carrier membrane protein
Q9BY49	PECR	Peroxisomal trans-2-enoyl-CoA reductase OS=Homo sapiens OX=9606 GN=PECR PE=1 SV=2	0.5245	0.0431239	Down	32.544	21.1	4	4	1.33569	1.36186	1.007	0.521148		0.774311	cytoplasm	K07753	PECR; peroxisomal trans-2-enoyl-CoA reductase [EC:1.3.1.38]	hsa04146 Peroxisome	GO:0001561 fatty acid alpha-oxidation; GO:0006066 alcohol metabolic process; GO:0006082 organic acid metabolic process; GO:0006605 protein targeting; GO:0006625 protein targeting to peroxisome; GO:0006629 lipid metabolic process; GO:0006631 fatty acid metabolic process; GO:0006633 fatty acid biosynthetic process; GO:0006720 isoprenoid metabolic process; GO:0006721 terpenoid metabolic process; GO:…	GO:0005622 intracellular; GO:0005623 cell; GO:0005737 cytoplasm; GO:0005739 mitochondrion; GO:0005777 peroxisome; GO:0005778 peroxisomal membrane; GO:0005829 cytosol; GO:0016020 membrane; GO:0031090 organelle membrane; GO:0031903 microbody membrane; GO:0042579 microbody; GO:0043226 organelle; GO:0043227 membrane-bounded organelle; GO:0043229 intracellular organelle; GO:0043231 intracellular membr…	GO:0003824 catalytic activity; GO:0005102 signaling receptor binding; GO:0005488 binding; GO:0005515 protein binding; GO:0016491 oxidoreductase activity; GO:0016627 oxidoreductase activity, acting on the CH-CH group of donors; GO:0016628 oxidoreductase activity, acting on the CH-CH group of donors, NAD or NADP as acceptor; GO:0019166 trans-2-enoyl-CoA reductase (NADPH) activity;	PF13561	Enoyl-(Acyl carrier protein) reductase	Q	KOG0725	Reductases with broad range of substrate specificities
Q9UH99	SUN2	SUN domain-containing protein 2 OS=Homo sapiens OX=9606 GN=SUN2 PE=1 SV=3	0.5805	4.55698e-05	Down	80.31	19.9	10	10	1.23682	1.24547	1.31398	0.711804	0.76498	0.726942	nucleus	K19347			GO:0000226 microtubule cytoskeleton organization; GO:0000278 mitotic cell cycle; GO:0006810 transport; GO:0006928 movement of cell or subcellular component; GO:0006996 organelle organization; GO:0006997 nucleus organization; GO:0006998 nuclear envelope organization; GO:0007010 cytoskeleton organization; GO:0007017 microtubule-based process; GO:0007018 microtubule-based movement; GO:0007049 cell c…	GO:0000228 nuclear chromosome; GO:0000781 chromosome, telomeric region; GO:0000784 nuclear chromosome, telomeric region; GO:0000793 condensed chromosome; GO:0000794 condensed nuclear chromosome; GO:0005622 intracellular; GO:0005623 cell; GO:0005634 nucleus; GO:0005635 nuclear envelope; GO:0005637 nuclear inner membrane; GO:0005694 chromosome; GO:0012505 endomembrane system; GO:0016020 membrane; G…	GO:0005488 binding; GO:0005515 protein binding; GO:0005521 lamin binding; GO:0008017 microtubule binding; GO:0008092 cytoskeletal protein binding; GO:0015631 tubulin binding; GO:0042802 identical protein binding; GO:0043495 protein-membrane adaptor activity;			U	KOG2687	Spindle pole body protein, contains UNC-84 domain
Q9UHI8	ADAMTS1	A disintegrin and metalloproteinase with thrombospondin motifs 1 OS=Homo sapiens OX=9606 GN=ADAMTS1 PE=1 SV=4	0.2807	7.64913e-05	Down	105.36	8.9	6	6	1.67454	1.55005	1.46029	0.466122	0.382971	0.466029	plasma membrane	K08617			GO:0000003 reproduction; GO:0001101 response to acid chemical; GO:0001542 ovulation from ovarian follicle; GO:0001655 urogenital system development; GO:0001822 kidney development; GO:0003006 developmental process involved in reproduction; GO:0003007 heart morphogenesis; GO:0003205 cardiac chamber development; GO:0003206 cardiac chamber morphogenesis; GO:0006508 proteolysis; GO:0006807 nitrogen co…	GO:0005576 extracellular region; GO:0005604 basement membrane; GO:0005622 intracellular; GO:0005623 cell; GO:0005737 cytoplasm; GO:0031012 extracellular matrix; GO:0031410 cytoplasmic vesicle; GO:0031982 vesicle; GO:0043226 organelle; GO:0043227 membrane-bounded organelle; GO:0043229 intracellular organelle; GO:0062023 collagen-containing extracellular matrix; GO:0097708 intracellular vesicle;	GO:0003824 catalytic activity; GO:0004175 endopeptidase activity; GO:0004222 metalloendopeptidase activity; GO:0005488 binding; GO:0005539 glycosaminoglycan binding; GO:0008201 heparin binding; GO:0008233 peptidase activity; GO:0008237 metallopeptidase activity; GO:0016787 hydrolase activity; GO:0043167 ion binding; GO:0043168 anion binding; GO:0070011 peptidase activity, acting on L-amino acid p…	PF01421; PF00090	Reprolysin (M12B) family zinc metalloprotease ; Thrombospondin type 1 domain	O	KOG3538	Disintegrin metalloproteinases with thrombospondin repeats
Q9UHN1	POLG2	DNA polymerase subunit gamma-2, mitochondrial OS=Homo sapiens OX=9606 GN=POLG2 PE=1 SV=1	0.6602	0.0161619	Down	54.91	16.9	5	5	1.15356	1.2349	1.22555	0.672342	0.755299	0.958343	mitochondria	K02333			GO:0000002 mitochondrial genome maintenance; GO:0000959 mitochondrial RNA metabolic process; GO:0001701 in utero embryonic development; GO:0006082 organic acid metabolic process; GO:0006091 generation of precursor metabolites and energy; GO:0006139 nucleobase-containing compound metabolic process; GO:0006259 DNA metabolic process; GO:0006260 DNA replication; GO:0006261 DNA-dependent DNA replicati…	GO:0000229 cytoplasmic chromosome; GO:0000262 mitochondrial chromosome; GO:0005622 intracellular; GO:0005623 cell; GO:0005694 chromosome; GO:0005737 cytoplasm; GO:0005739 mitochondrion; GO:0005759 mitochondrial matrix; GO:0009295 nucleoid; GO:0031974 membrane-enclosed lumen; GO:0042645 mitochondrial nucleoid; GO:0043226 organelle; GO:0043227 membrane-bounded organelle; GO:0043228 non-membrane-bou…	GO:0003824 catalytic activity; GO:0003887 DNA-directed DNA polymerase activity; GO:0004812 aminoacyl-tRNA ligase activity; GO:0004820 glycine-tRNA ligase activity; GO:0005488 binding; GO:0005515 protein binding; GO:0016740 transferase activity; GO:0016772 transferase activity, transferring phosphorus-containing groups; GO:0016779 nucleotidyltransferase activity; GO:0016874 ligase activity; GO:001…	PF03129	Anticodon binding domain	L	KOG2298	Glycyl-tRNA synthetase and related class II tRNA synthetase
Q9Y6M7	SLC4A7	Sodium bicarbonate cotransporter 3 OS=Homo sapiens OX=9606 GN=SLC4A7 PE=1 SV=2	0.6645	0.000392991	Down	136.04	5.8	5	5	1.1636	1.19409	1.24708	0.841752	0.755042	0.798438	plasma membrane	K13858			GO:0001654 eye development; GO:0001754 eye photoreceptor cell differentiation; GO:0001944 vasculature development; GO:0002064 epithelial cell development; GO:0002065 columnar/cuboidal epithelial cell differentiation; GO:0002066 columnar/cuboidal epithelial cell development; GO:0003008 system process; GO:0003407 neural retina development; GO:0006810 transport; GO:0006811 ion transport; GO:0006812 …	GO:0005622 intracellular; GO:0005623 cell; GO:0005737 cytoplasm; GO:0005886 plasma membrane; GO:0005887 integral component of plasma membrane; GO:0016020 membrane; GO:0016021 integral component of membrane; GO:0016323 basolateral plasma membrane; GO:0016324 apical plasma membrane; GO:0031224 intrinsic component of membrane; GO:0031226 intrinsic component of plasma membrane; GO:0031410 cytoplasmic…	GO:0005215 transporter activity; GO:0008324 cation transmembrane transporter activity; GO:0008509 anion transmembrane transporter activity; GO:0008510 sodium:bicarbonate symporter activity; GO:0008514 organic anion transmembrane transporter activity; GO:0015075 ion transmembrane transporter activity; GO:0015077 monovalent inorganic cation transmembrane transporter activity; GO:0015081 sodium ion …	PF07565	Band 3 cytoplasmic domain	P	KOG1172	Na+-independent Cl/HCO3 exchanger AE1 and related transporters (SLC4 family)
