# Supplementary material for: Microsporidian Encephalitozoon hellem inhibits host mitophagy by inducing ERAD to degrade BNIP3L
Source: PLoS Pathog. 2026 Mar 23;22(3):e1014078. doi: 10.1371/journal.ppat.1014078 (PMC13029686; doi:10.1371/journal.ppat.1014078)
Supplement: S3 Table — The list includes 1049 proteins which ubiquitination level significantly increased. (XLSX) [file ppat.1014078.s006.xlsx]

## Sheet: Sheet1
Table S3. Ubiquitinated proteome of EhPTP4-transgenic HEK293 cells. The list includes 1049 proteins which ubiquitination level significantly increased.
UniProt accession	Gene name	Protein description	Position	Amino acid	E/C Ratio	E/C P value	Regulated Type	Localization probability	PEP	Score	Charge	Modified sequence	Mass error [ppm]	EGFP-1	EGFP-2	EGFP-3	EhPTP4::EGFP-1	EhPTP4::EGFP-2	EhPTP4::EGFP-3	Subcellular localization	KEGG KO No.	KEGG Gene	KEGG pathway	Biological Process	Cellular Component	Molecular Function	Pfam ID	Domain description	KOG category	KOG NO.	KOG description
A0AVT1	UBA6	Ubiquitin-like modifier-activating enzyme 6 OS=Homo sapiens OX=9606 GN=UBA6 PE=1 SV=1	238	K	2.419	0.000354759	Up	1	9.10466e-74	171.98	4	EIFISNITQANPGIVTCLENHPHK(1)LETGQFLTFR	3.7067	0.642	0.493	0.592	1.423	1.366	1.389	nucleus	K10699	UBE1L2; ubiquitin-activating enzyme E1-like protein 2 [EC:6.2.1.45]	hsa04120 Ubiquitin mediated proteolysis	GO:0003008 system process; GO:0006464 cellular protein modification process; GO:0006508 proteolysis; GO:0006511 ubiquitin-dependent protein catabolic process; GO:0006807 nitrogen compound metabolic process; GO:0006950 response to stress; GO:0006974 cellular response to DNA damage stimulus; GO:0007275 multicellular organism development; GO:0007399 nervous system development; GO:0007417 central ner…	GO:0005622 intracellular; GO:0005623 cell; GO:0005737 cytoplasm; GO:0005829 cytosol;	GO:0003824 catalytic activity; GO:0004839 ubiquitin activating enzyme activity; GO:0008641 ubiquitin-like modifier activating enzyme activity; GO:0016874 ligase activity; GO:0016877 ligase activity, forming carbon-sulfur bonds; GO:0019780 FAT10 activating enzyme activity;	PF00899; PF10585; PF09358	ThiF family; Ubiquitin-activating enzyme active site ; Ubiquitin-activating enzyme e1 C-terminal domain	O	KOG2012	Ubiquitin activating enzyme UBA1
A0AVT1	UBA6	Ubiquitin-like modifier-activating enzyme 6 OS=Homo sapiens OX=9606 GN=UBA6 PE=1 SV=1	889	K	2.691	0.00697914	Up	1	1.60979e-54	183.24	3	IAGK(1)IIPAIATTTATVSGLVALEMIK	-1.9983		0.52	0.449	1.356	1.051	1.504	nucleus	K10699	UBE1L2; ubiquitin-activating enzyme E1-like protein 2 [EC:6.2.1.45]	hsa04120 Ubiquitin mediated proteolysis	GO:0003008 system process; GO:0006464 cellular protein modification process; GO:0006508 proteolysis; GO:0006511 ubiquitin-dependent protein catabolic process; GO:0006807 nitrogen compound metabolic process; GO:0006950 response to stress; GO:0006974 cellular response to DNA damage stimulus; GO:0007275 multicellular organism development; GO:0007399 nervous system development; GO:0007417 central ner…	GO:0005622 intracellular; GO:0005623 cell; GO:0005737 cytoplasm; GO:0005829 cytosol;	GO:0003824 catalytic activity; GO:0004839 ubiquitin activating enzyme activity; GO:0008641 ubiquitin-like modifier activating enzyme activity; GO:0016874 ligase activity; GO:0016877 ligase activity, forming carbon-sulfur bonds; GO:0019780 FAT10 activating enzyme activity;	PF00899; PF10585; PF09358	ThiF family; Ubiquitin-activating enzyme active site ; Ubiquitin-activating enzyme e1 C-terminal domain	O	KOG2012	Ubiquitin activating enzyme UBA1
A1L0T0	ILVBL	2-hydroxyacyl-CoA lyase 2 OS=Homo sapiens OX=9606 GN=ILVBL PE=1 SV=2	599	K	2.214	0.000288204	Up	1	3.25967e-07	133.13	3	ENEDQVVK(1)VLHDAQQQCR	0.42362	0.621	0.578	0.716	1.376	1.481	1.383	endoplasmic reticulum	K11259				GO:0016020 membrane;		PF02776; PF00205; PF02775	Thiamine pyrophosphate enzyme, N-terminal TPP binding domain; Thiamine pyrophosphate enzyme, central domain; Thiamine pyrophosphate enzyme, C-terminal TPP binding domain	EH	KOG1185	Thiamine pyrophosphate-requiring enzyme
A5PLN9	TRAPPC13	Trafficking protein particle complex subunit 13 OS=Homo sapiens OX=9606 GN=TRAPPC13 PE=1 SV=2	264	K	1.506	0.00996156	Up	1	3.05869e-10	191.55	2	NEFAEK(1)AGIIK	-0.019345	0.703	0.788	0.92	1.106	1.275	1.251	cytoplasm	K20310			GO:0065007 biological regulation; GO:0065009 regulation of molecular function;	GO:0005622 intracellular; GO:0005623 cell; GO:0005737 cytoplasm; GO:0005829 cytosol;	GO:0005085 guanyl-nucleotide exchange factor activity; GO:0005088 Ras guanyl-nucleotide exchange factor activity; GO:0005488 binding; GO:0005515 protein binding; GO:0017016 Ras GTPase binding; GO:0017112 Rab guanyl-nucleotide exchange factor activity; GO:0017137 Rab GTPase binding; GO:0019899 enzyme binding; GO:0031267 small GTPase binding; GO:0051020 GTPase binding; GO:0098772 molecular function…			S	KOG2625	Uncharacterized conserved protein
Q99613	EIF3C	Eukaryotic translation initiation factor 3 subunit C OS=Homo sapiens OX=9606 GN=EIF3C PE=1 SV=1	332	K	1.572	0.000532403	Up	1	3.13616e-07	141.29	2	K(1)LNEILQAR	1.0118	0.795	0.702	0.797	1.226	1.165	1.215	nucleus	K03252	EIF3C; translation initiation factor 3 subunit C	hsa03013 RNA transport	GO:0006412 translation; GO:0006413 translational initiation; GO:0006417 regulation of translation; GO:0006518 peptide metabolic process; GO:0006807 nitrogen compound metabolic process; GO:0008152 metabolic process; GO:0009058 biosynthetic process; GO:0009059 macromolecule biosynthetic process; GO:0009889 regulation of biosynthetic process; GO:0009891 positive regulation of biosynthetic process; G…	GO:0005622 intracellular; GO:0005623 cell; GO:0005737 cytoplasm; GO:0005829 cytosol; GO:0005852 eukaryotic translation initiation factor 3 complex; GO:0032991 protein-containing complex; GO:0071541 eukaryotic translation initiation factor 3 complex, eIF3m;	GO:0003676 nucleic acid binding; GO:0003723 RNA binding; GO:0003743 translation initiation factor activity; GO:0005488 binding; GO:0005515 protein binding; GO:0008135 translation factor activity, RNA binding; GO:0031369 translation initiation factor binding; GO:0043021 ribonucleoprotein complex binding; GO:0043022 ribosome binding; GO:0044877 protein-containing complex binding; GO:0097159 organic…	PF01399	PCI domain	J	KOG1076	Translation initiation factor 3, subunit c (eIF-3c)
Q99613	EIF3C	Eukaryotic translation initiation factor 3 subunit C OS=Homo sapiens OX=9606 GN=EIF3C PE=1 SV=1	320	K	2.186	0.000135424	Up	1	7.78114e-06	108.5	3	MFAK(1)GTEITHAVVIK	1.3851	0.658	0.619	0.555	1.394	1.309	1.301	nucleus	K03252	EIF3C; translation initiation factor 3 subunit C	hsa03013 RNA transport	GO:0006412 translation; GO:0006413 translational initiation; GO:0006417 regulation of translation; GO:0006518 peptide metabolic process; GO:0006807 nitrogen compound metabolic process; GO:0008152 metabolic process; GO:0009058 biosynthetic process; GO:0009059 macromolecule biosynthetic process; GO:0009889 regulation of biosynthetic process; GO:0009891 positive regulation of biosynthetic process; G…	GO:0005622 intracellular; GO:0005623 cell; GO:0005737 cytoplasm; GO:0005829 cytosol; GO:0005852 eukaryotic translation initiation factor 3 complex; GO:0032991 protein-containing complex; GO:0071541 eukaryotic translation initiation factor 3 complex, eIF3m;	GO:0003676 nucleic acid binding; GO:0003723 RNA binding; GO:0003743 translation initiation factor activity; GO:0005488 binding; GO:0005515 protein binding; GO:0008135 translation factor activity, RNA binding; GO:0031369 translation initiation factor binding; GO:0043021 ribonucleoprotein complex binding; GO:0043022 ribosome binding; GO:0044877 protein-containing complex binding; GO:0097159 organic…	PF01399	PCI domain	J	KOG1076	Translation initiation factor 3, subunit c (eIF-3c)
Q99613	EIF3C	Eukaryotic translation initiation factor 3 subunit C OS=Homo sapiens OX=9606 GN=EIF3C PE=1 SV=1	712	K	2.25	0.000113838	Up	1	0.000119158	117.3	3	MISK(1)QFHHQLR	1.1235	0.651	0.576	0.568	1.36	1.266	1.413	nucleus	K03252	EIF3C; translation initiation factor 3 subunit C	hsa03013 RNA transport	GO:0006412 translation; GO:0006413 translational initiation; GO:0006417 regulation of translation; GO:0006518 peptide metabolic process; GO:0006807 nitrogen compound metabolic process; GO:0008152 metabolic process; GO:0009058 biosynthetic process; GO:0009059 macromolecule biosynthetic process; GO:0009889 regulation of biosynthetic process; GO:0009891 positive regulation of biosynthetic process; G…	GO:0005622 intracellular; GO:0005623 cell; GO:0005737 cytoplasm; GO:0005829 cytosol; GO:0005852 eukaryotic translation initiation factor 3 complex; GO:0032991 protein-containing complex; GO:0071541 eukaryotic translation initiation factor 3 complex, eIF3m;	GO:0003676 nucleic acid binding; GO:0003723 RNA binding; GO:0003743 translation initiation factor activity; GO:0005488 binding; GO:0005515 protein binding; GO:0008135 translation factor activity, RNA binding; GO:0031369 translation initiation factor binding; GO:0043021 ribonucleoprotein complex binding; GO:0043022 ribosome binding; GO:0044877 protein-containing complex binding; GO:0097159 organic…	PF01399	PCI domain	J	KOG1076	Translation initiation factor 3, subunit c (eIF-3c)
Q99613	EIF3C	Eukaryotic translation initiation factor 3 subunit C OS=Homo sapiens OX=9606 GN=EIF3C PE=1 SV=1	862	K	3.395	0.00262317	Up	1	1.33302e-42	113.73	3	TEPTAQQNLALQLAEK(1)LGSLVENNER	0.94725	0.519	0.501	0.292	1.543	1.412	1.499	nucleus	K03252	EIF3C; translation initiation factor 3 subunit C	hsa03013 RNA transport	GO:0006412 translation; GO:0006413 translational initiation; GO:0006417 regulation of translation; GO:0006518 peptide metabolic process; GO:0006807 nitrogen compound metabolic process; GO:0008152 metabolic process; GO:0009058 biosynthetic process; GO:0009059 macromolecule biosynthetic process; GO:0009889 regulation of biosynthetic process; GO:0009891 positive regulation of biosynthetic process; G…	GO:0005622 intracellular; GO:0005623 cell; GO:0005737 cytoplasm; GO:0005829 cytosol; GO:0005852 eukaryotic translation initiation factor 3 complex; GO:0032991 protein-containing complex; GO:0071541 eukaryotic translation initiation factor 3 complex, eIF3m;	GO:0003676 nucleic acid binding; GO:0003723 RNA binding; GO:0003743 translation initiation factor activity; GO:0005488 binding; GO:0005515 protein binding; GO:0008135 translation factor activity, RNA binding; GO:0031369 translation initiation factor binding; GO:0043021 ribonucleoprotein complex binding; GO:0043022 ribosome binding; GO:0044877 protein-containing complex binding; GO:0097159 organic…	PF01399	PCI domain	J	KOG1076	Translation initiation factor 3, subunit c (eIF-3c)
Q99613	EIF3C	Eukaryotic translation initiation factor 3 subunit C OS=Homo sapiens OX=9606 GN=EIF3C PE=1 SV=1	877	K	4.01	2.22348e-05	Up	1	2.1925e-15	179.98	2	VFDHK(1)QGTYGGYFR	0.62761	0.423	0.379	0.344	1.55	1.49	1.555	nucleus	K03252	EIF3C; translation initiation factor 3 subunit C	hsa03013 RNA transport	GO:0006412 translation; GO:0006413 translational initiation; GO:0006417 regulation of translation; GO:0006518 peptide metabolic process; GO:0006807 nitrogen compound metabolic process; GO:0008152 metabolic process; GO:0009058 biosynthetic process; GO:0009059 macromolecule biosynthetic process; GO:0009889 regulation of biosynthetic process; GO:0009891 positive regulation of biosynthetic process; G…	GO:0005622 intracellular; GO:0005623 cell; GO:0005737 cytoplasm; GO:0005829 cytosol; GO:0005852 eukaryotic translation initiation factor 3 complex; GO:0032991 protein-containing complex; GO:0071541 eukaryotic translation initiation factor 3 complex, eIF3m;	GO:0003676 nucleic acid binding; GO:0003723 RNA binding; GO:0003743 translation initiation factor activity; GO:0005488 binding; GO:0005515 protein binding; GO:0008135 translation factor activity, RNA binding; GO:0031369 translation initiation factor binding; GO:0043021 ribonucleoprotein complex binding; GO:0043022 ribosome binding; GO:0044877 protein-containing complex binding; GO:0097159 organic…	PF01399	PCI domain	J	KOG1076	Translation initiation factor 3, subunit c (eIF-3c)
Q13838	DDX39B	Spliceosome RNA helicase DDX39B OS=Homo sapiens OX=9606 GN=DDX39B PE=1 SV=1	268	K	3.662	0.000666905	Up	0.985799	1.43335e-09	165.39	3	LTLHGLQQYYVK(0.986)LK(0.014)	0.026326	0.411		0.351	1.538	1.338	1.31	cytoplasm,nucleus	K12812	DDX39B; ATP-dependent RNA helicase UAP56/SUB2 [EC:3.6.4.13]	hsa03040 Spliceosome; hsa03015 mRNA surveillance pathway; hsa03013 RNA transport	GO:0000245 spliceosomal complex assembly; GO:0000375 RNA splicing, via transesterification reactions; GO:0000377 RNA splicing, via transesterification reactions with bulged adenosine as nucleophile; GO:0000398 mRNA splicing, via spliceosome; GO:0001558 regulation of cell growth; GO:0001889 liver development; GO:0006139 nucleobase-containing compound metabolic process; GO:0006355 regulation of tra…	GO:0000346 transcription export complex; GO:0005622 intracellular; GO:0005623 cell; GO:0005634 nucleus; GO:0005654 nucleoplasm; GO:0005681 spliceosomal complex; GO:0005730 nucleolus; GO:0005737 cytoplasm; GO:0016363 nuclear matrix; GO:0016604 nuclear body; GO:0016607 nuclear speck; GO:0031974 membrane-enclosed lumen; GO:0031981 nuclear lumen; GO:0032991 protein-containing complex; GO:0034399 nucl…	GO:0003676 nucleic acid binding; GO:0003723 RNA binding; GO:0003724 RNA helicase activity; GO:0003824 catalytic activity; GO:0004386 helicase activity; GO:0005488 binding; GO:0005515 protein binding; GO:0008186 RNA-dependent ATPase activity; GO:0016462 pyrophosphatase activity; GO:0016787 hydrolase activity; GO:0016817 hydrolase activity, acting on acid anhydrides; GO:0016818 hydrolase activity, …	PF00270	DEAD/DEAH box helicase	A	KOG0329	ATP-dependent RNA helicase
O00151	PDLIM1	PDZ and LIM domain protein 1 OS=Homo sapiens OX=9606 GN=PDLIM1 PE=1 SV=4	309	K	1.551	0.00292494	Up	1	1.68567e-05	92.747	3	GHFFVEDQIYCEK(1)HAR	1.2792		0.754	0.721	1.225	1.09	1.117	cytoplasm	K23353			GO:0006950 response to stress; GO:0006979 response to oxidative stress; GO:0050896 response to stimulus;			PF00595; PF00412	PDZ domain (Also known as DHR or GLGF); LIM domain	TZ	KOG1703	Adaptor protein Enigma and related PDZ-LIM proteins
O00161	SNAP23	Synaptosomal-associated protein 23 OS=Homo sapiens OX=9606 GN=SNAP23 PE=1 SV=1	49	K	1.597	0.00208664	Up	1	1.61466e-95	316.12	2	TITMLDEQK(1)EQLNR	-1.8703	0.758	0.748	0.815	1.366	1.23	1.11	cytoplasm	K08508	SNAP23; synaptosomal-associated protein 23	hsa04130 SNARE interactions in vesicular transport; hsa04611 Platelet activation	GO:0001505 regulation of neurotransmitter levels; GO:0001775 cell activation; GO:0001821 histamine secretion; GO:0002252 immune effector process; GO:0002263 cell activation involved in immune response; GO:0002274 myeloid leukocyte activation; GO:0002275 myeloid cell activation involved in immune response; GO:0002279 mast cell activation involved in immune response; GO:0002283 neutrophil activatio…	GO:0000323 lytic vacuole; GO:0005622 intracellular; GO:0005623 cell; GO:0005634 nucleus; GO:0005654 nucleoplasm; GO:0005737 cytoplasm; GO:0005764 lysosome; GO:0005766 primary lysosome; GO:0005773 vacuole; GO:0005886 plasma membrane; GO:0005911 cell-cell junction; GO:0005912 adherens junction; GO:0012505 endomembrane system; GO:0012506 vesicle membrane; GO:0016020 membrane; GO:0030054 cell junctio…	GO:0000149 SNARE binding; GO:0005484 SNAP receptor activity; GO:0005488 binding; GO:0005515 protein binding; GO:0019905 syntaxin binding;			U	KOG3065	SNAP-25 (synaptosome-associated protein) component of SNARE complex
O00186	STXBP3	Syntaxin-binding protein 3 OS=Homo sapiens OX=9606 GN=STXBP3 PE=1 SV=2	431	K	2.116	0.000406329	Up	1	2.69621e-08	106.11	3	LIQNVK(1)IENESDMIR	4.6991	0.667	0.649	0.644	1.479	1.202	1.466	cytoplasm	K15301			GO:0001775 cell activation; GO:0002252 immune effector process; GO:0002263 cell activation involved in immune response; GO:0002274 myeloid leukocyte activation; GO:0002275 myeloid cell activation involved in immune response; GO:0002283 neutrophil activation involved in immune response; GO:0002366 leukocyte activation involved in immune response; GO:0002376 immune system process; GO:0002443 leukoc…	GO:0005622 intracellular; GO:0005623 cell; GO:0005737 cytoplasm; GO:0005829 cytosol; GO:0005886 plasma membrane; GO:0012505 endomembrane system; GO:0016020 membrane; GO:0030141 secretory granule; GO:0031091 platelet alpha granule; GO:0031410 cytoplasmic vesicle; GO:0031982 vesicle; GO:0042581 specific granule; GO:0043226 organelle; GO:0043227 membrane-bounded organelle; GO:0043229 intracellular o…	GO:0000149 SNARE binding; GO:0005488 binding; GO:0005515 protein binding; GO:0019905 syntaxin binding;			U	KOG1300	Vesicle trafficking protein Sec1
O00186	STXBP3	Syntaxin-binding protein 3 OS=Homo sapiens OX=9606 GN=STXBP3 PE=1 SV=2	397	K	2.969	0.00314507	Up	0.988491	2.82717e-05	102.03	3	VLLPVLLNK(0.988)NHDNCDK(0.012)	-0.97412	0.532	0.506	0.678	1.595		1.801	cytoplasm	K15301			GO:0001775 cell activation; GO:0002252 immune effector process; GO:0002263 cell activation involved in immune response; GO:0002274 myeloid leukocyte activation; GO:0002275 myeloid cell activation involved in immune response; GO:0002283 neutrophil activation involved in immune response; GO:0002366 leukocyte activation involved in immune response; GO:0002376 immune system process; GO:0002443 leukoc…	GO:0005622 intracellular; GO:0005623 cell; GO:0005737 cytoplasm; GO:0005829 cytosol; GO:0005886 plasma membrane; GO:0012505 endomembrane system; GO:0016020 membrane; GO:0030141 secretory granule; GO:0031091 platelet alpha granule; GO:0031410 cytoplasmic vesicle; GO:0031982 vesicle; GO:0042581 specific granule; GO:0043226 organelle; GO:0043227 membrane-bounded organelle; GO:0043229 intracellular o…	GO:0000149 SNARE binding; GO:0005488 binding; GO:0005515 protein binding; GO:0019905 syntaxin binding;			U	KOG1300	Vesicle trafficking protein Sec1
O00213	APBB1	Amyloid-beta A4 precursor protein-binding family B member 1 OS=Homo sapiens OX=9606 GN=APBB1 PE=1 SV=2	478	K	1.836	0.000259802	Up	1	0.00332224	74.849	2	LTQMLK(1)CHVFR	-1.7007	0.685	0.749	0.69	1.407	1.254	1.238	nucleus	K04529	APBB1; amyloid beta A4 precursor protein-binding family B member 1	hsa05010 Alzheimer disease	GO:0000122 negative regulation of transcription by RNA polymerase II; GO:0000902 cell morphogenesis; GO:0000904 cell morphogenesis involved in differentiation; GO:0001558 regulation of cell growth; GO:0001764 neuron migration; GO:0002791 regulation of peptide secretion; GO:0002793 positive regulation of peptide secretion; GO:0003008 system process; GO:0006139 nucleobase-containing compound metabo…	GO:0005622 intracellular; GO:0005623 cell; GO:0005634 nucleus; GO:0005654 nucleoplasm; GO:0005737 cytoplasm; GO:0005886 plasma membrane; GO:0016020 membrane; GO:0016604 nuclear body; GO:0016607 nuclear speck; GO:0030027 lamellipodium; GO:0030175 filopodium; GO:0030424 axon; GO:0030425 dendrite; GO:0030426 growth cone; GO:0030427 site of polarized growth; GO:0031252 cell leading edge; GO:0031974 m…	GO:0001540 amyloid-beta binding; GO:0003682 chromatin binding; GO:0005488 binding; GO:0005515 protein binding; GO:0008092 cytoskeletal protein binding; GO:0008134 transcription factor binding; GO:0019899 enzyme binding; GO:0033218 amide binding; GO:0035035 histone acetyltransferase binding; GO:0042277 peptide binding; GO:0042393 histone binding; GO:0044877 protein-containing complex binding; GO:0…	PF00397; PF00640	WW domain; Phosphotyrosine interaction domain (PTB/PID)
O00213	APBB1	Amyloid-beta A4 precursor protein-binding family B member 1 OS=Homo sapiens OX=9606 GN=APBB1 PE=1 SV=2	48	K	1.541	0.00653588	Up	1	3.97007e-24	223.96	2	LQATAVGPK(1)DLR	-2.2406	0.762	0.882	0.732	1.336	1.241	1.085	nucleus	K04529	APBB1; amyloid beta A4 precursor protein-binding family B member 1	hsa05010 Alzheimer disease	GO:0000122 negative regulation of transcription by RNA polymerase II; GO:0000902 cell morphogenesis; GO:0000904 cell morphogenesis involved in differentiation; GO:0001558 regulation of cell growth; GO:0001764 neuron migration; GO:0002791 regulation of peptide secretion; GO:0002793 positive regulation of peptide secretion; GO:0003008 system process; GO:0006139 nucleobase-containing compound metabo…	GO:0005622 intracellular; GO:0005623 cell; GO:0005634 nucleus; GO:0005654 nucleoplasm; GO:0005737 cytoplasm; GO:0005886 plasma membrane; GO:0016020 membrane; GO:0016604 nuclear body; GO:0016607 nuclear speck; GO:0030027 lamellipodium; GO:0030175 filopodium; GO:0030424 axon; GO:0030425 dendrite; GO:0030426 growth cone; GO:0030427 site of polarized growth; GO:0031252 cell leading edge; GO:0031974 m…	GO:0001540 amyloid-beta binding; GO:0003682 chromatin binding; GO:0005488 binding; GO:0005515 protein binding; GO:0008092 cytoskeletal protein binding; GO:0008134 transcription factor binding; GO:0019899 enzyme binding; GO:0033218 amide binding; GO:0035035 histone acetyltransferase binding; GO:0042277 peptide binding; GO:0042393 histone binding; GO:0044877 protein-containing complex binding; GO:0…	PF00397; PF00640	WW domain; Phosphotyrosine interaction domain (PTB/PID)
O00231	PSMD11	26S proteasome non-ATPase regulatory subunit 11 OS=Homo sapiens OX=9606 GN=PSMD11 PE=1 SV=3	417	K	1.523	0.00187459	Up	0.983866	0.000289382	134.66	2	VVDSLYNK(0.984)AK(0.016)	-0.14514	0.709	0.769	0.866	1.197	1.186	1.188	cytoplasm	K03036	PSMD11; 26S proteasome regulatory subunit N6	hsa05017 Spinocerebellar ataxia; hsa05016 Huntington disease; hsa03050 Proteasome; hsa05169 Epstein-Barr virus infection; hsa05012 Parkinson disease; hsa05010 Alzheimer disease; hsa05022 Pathways of neurodegeneration - multiple diseases; hsa05014 Amyotrophic lateral sclerosis; hsa05020 Prion disease	GO:0001775 cell activation; GO:0002252 immune effector process; GO:0002263 cell activation involved in immune response; GO:0002274 myeloid leukocyte activation; GO:0002275 myeloid cell activation involved in immune response; GO:0002283 neutrophil activation involved in immune response; GO:0002366 leukocyte activation involved in immune response; GO:0002376 immune system process; GO:0002443 leukoc…	GO:0000502 proteasome complex; GO:0005576 extracellular region; GO:0005622 intracellular; GO:0005623 cell; GO:0005634 nucleus; GO:0005654 nucleoplasm; GO:0005737 cytoplasm; GO:0005829 cytosol; GO:0005838 proteasome regulatory particle; GO:0008541 proteasome regulatory particle, lid subcomplex; GO:0012505 endomembrane system; GO:0022624 proteasome accessory complex; GO:0030141 secretory granule; G…	GO:0005198 structural molecule activity;	PF01399	PCI domain	O	KOG1463	26S proteasome regulatory complex, subunit RPN6/PSMD11
O00232	PSMD12	26S proteasome non-ATPase regulatory subunit 12 OS=Homo sapiens OX=9606 GN=PSMD12 PE=1 SV=3	212	K	1.838	0.0124983	Up	1	2.34179e-17	187.51	2	INTK(1)FFQEENTEK	0.35897	0.516	0.753	0.822	1.217	1.291	1.335	cytoplasm	K03035	PSMD12; 26S proteasome regulatory subunit N5	hsa05017 Spinocerebellar ataxia; hsa05016 Huntington disease; hsa03050 Proteasome; hsa05169 Epstein-Barr virus infection; hsa05012 Parkinson disease; hsa05010 Alzheimer disease; hsa05022 Pathways of neurodegeneration - multiple diseases; hsa05014 Amyotrophic lateral sclerosis; hsa05020 Prion disease	GO:0001775 cell activation; GO:0002252 immune effector process; GO:0002263 cell activation involved in immune response; GO:0002274 myeloid leukocyte activation; GO:0002275 myeloid cell activation involved in immune response; GO:0002283 neutrophil activation involved in immune response; GO:0002366 leukocyte activation involved in immune response; GO:0002376 immune system process; GO:0002443 leukoc…	GO:0000502 proteasome complex; GO:0005576 extracellular region; GO:0005622 intracellular; GO:0005623 cell; GO:0005634 nucleus; GO:0005654 nucleoplasm; GO:0005737 cytoplasm; GO:0005829 cytosol; GO:0005838 proteasome regulatory particle; GO:0008541 proteasome regulatory particle, lid subcomplex; GO:0012505 endomembrane system; GO:0022624 proteasome accessory complex; GO:0030141 secretory granule; G…		PF01399	PCI domain	O	KOG1498	26S proteasome regulatory complex, subunit RPN5/PSMD12
O00258	GET1	Guided entry of tail-anchored proteins factor 1 OS=Homo sapiens OX=9606 GN=GET1 PE=1 SV=2	41	K	1.896	0.000347981	Up	1	1.25753e-05	93.772	2	VLQK(1)DAEQESQMR	-1.5013	0.675	0.76	0.659	1.408	1.318	1.245	plasma membrane	K22384				GO:0005622 intracellular; GO:0005623 cell; GO:0005634 nucleus; GO:0043226 organelle; GO:0043227 membrane-bounded organelle; GO:0043229 intracellular organelle; GO:0043231 intracellular membrane-bounded organelle;				U	KOG4253	Tryptophan-rich basic nuclear protein
O00291	HIP1	Huntingtin-interacting protein 1 OS=Homo sapiens OX=9606 GN=HIP1 PE=1 SV=5	101	K	2.18	0.00462386	Up	1	0.000268579	93.561	3	FCHVFHK(1)LLR	-0.3435	0.661	0.607		1.338	1.426		nucleus	K04559	HIP1; huntingtin interacting protein 1	hsa05016 Huntington disease; hsa05022 Pathways of neurodegeneration - multiple diseases	GO:0006810 transport; GO:0006886 intracellular protein transport; GO:0006897 endocytosis; GO:0006898 receptor-mediated endocytosis; GO:0006915 apoptotic process; GO:0006919 activation of cysteine-type endopeptidase activity involved in apoptotic process; GO:0006996 organelle organization; GO:0007010 cytoskeleton organization; GO:0007154 cell communication; GO:0007165 signal transduction; GO:00081…	GO:0005622 intracellular; GO:0005623 cell; GO:0005634 nucleus; GO:0005737 cytoplasm; GO:0005794 Golgi apparatus; GO:0005829 cytosol; GO:0005856 cytoskeleton; GO:0005886 plasma membrane; GO:0009898 cytoplasmic side of plasma membrane; GO:0012505 endomembrane system; GO:0012506 vesicle membrane; GO:0016020 membrane; GO:0019897 extrinsic component of plasma membrane; GO:0019898 extrinsic component o…	GO:0003779 actin binding; GO:0005102 signaling receptor binding; GO:0005154 epidermal growth factor receptor binding; GO:0005198 structural molecule activity; GO:0005200 structural constituent of cytoskeleton; GO:0005488 binding; GO:0005515 protein binding; GO:0005543 phospholipid binding; GO:0008092 cytoskeletal protein binding; GO:0008289 lipid binding; GO:0030276 clathrin binding; GO:0030674 p…	PF07651	ANTH domain	Z	KOG0980	Actin-binding protein SLA2/Huntingtin-interacting protein Hip1
O00291	HIP1	Huntingtin-interacting protein 1 OS=Homo sapiens OX=9606 GN=HIP1 PE=1 SV=5	155	K	2.057	0.032575	Up	1	0.000404156	141.93	3	MEYHTK(1)NPR	1.4913	0.762	0.661	0.565	1.015	1.148	1.926	nucleus	K04559	HIP1; huntingtin interacting protein 1	hsa05016 Huntington disease; hsa05022 Pathways of neurodegeneration - multiple diseases	GO:0006810 transport; GO:0006886 intracellular protein transport; GO:0006897 endocytosis; GO:0006898 receptor-mediated endocytosis; GO:0006915 apoptotic process; GO:0006919 activation of cysteine-type endopeptidase activity involved in apoptotic process; GO:0006996 organelle organization; GO:0007010 cytoskeleton organization; GO:0007154 cell communication; GO:0007165 signal transduction; GO:00081…	GO:0005622 intracellular; GO:0005623 cell; GO:0005634 nucleus; GO:0005737 cytoplasm; GO:0005794 Golgi apparatus; GO:0005829 cytosol; GO:0005856 cytoskeleton; GO:0005886 plasma membrane; GO:0009898 cytoplasmic side of plasma membrane; GO:0012505 endomembrane system; GO:0012506 vesicle membrane; GO:0016020 membrane; GO:0019897 extrinsic component of plasma membrane; GO:0019898 extrinsic component o…	GO:0003779 actin binding; GO:0005102 signaling receptor binding; GO:0005154 epidermal growth factor receptor binding; GO:0005198 structural molecule activity; GO:0005200 structural constituent of cytoskeleton; GO:0005488 binding; GO:0005515 protein binding; GO:0005543 phospholipid binding; GO:0008092 cytoskeletal protein binding; GO:0008289 lipid binding; GO:0030276 clathrin binding; GO:0030674 p…	PF07651	ANTH domain	Z	KOG0980	Actin-binding protein SLA2/Huntingtin-interacting protein Hip1
O00410	IPO5	Importin-5 OS=Homo sapiens OX=9606 GN=IPO5 PE=1 SV=4	556	K	1.646	0.00177117	Up	1	2.38653e-51	208.23	2	GK(1)TIECISLIGLAVGK	2.8648	0.685	0.797	0.768	1.351	1.141	1.212	cytoplasm	K20222			GO:0000079 regulation of cyclin-dependent protein serine/threonine kinase activity; GO:0001101 response to acid chemical; GO:0001932 regulation of protein phosphorylation; GO:0001933 negative regulation of protein phosphorylation; GO:0006469 negative regulation of protein kinase activity; GO:0006606 protein import into nucleus; GO:0006607 NLS-bearing protein import into nucleus; GO:0006610 riboso…	GO:0005622 intracellular; GO:0005623 cell; GO:0005634 nucleus; GO:0005635 nuclear envelope; GO:0005643 nuclear pore; GO:0005730 nucleolus; GO:0005737 cytoplasm; GO:0012505 endomembrane system; GO:0016020 membrane; GO:0031090 organelle membrane; GO:0031965 nuclear membrane; GO:0031967 organelle envelope; GO:0031974 membrane-enclosed lumen; GO:0031975 envelope; GO:0031981 nuclear lumen; GO:0032991 …	GO:0004857 enzyme inhibitor activity; GO:0005048 signal sequence binding; GO:0005095 GTPase inhibitor activity; GO:0005215 transporter activity; GO:0005488 binding; GO:0005515 protein binding; GO:0008139 nuclear localization sequence binding; GO:0008536 Ran GTPase binding; GO:0017016 Ras GTPase binding; GO:0019899 enzyme binding; GO:0030234 enzyme regulator activity; GO:0030695 GTPase regulator a…			UY	KOG2171	Karyopherin (importin) beta 3
O00410	IPO5	Importin-5 OS=Homo sapiens OX=9606 GN=IPO5 PE=1 SV=4	503	K	1.647	0.0125432	Up	0.957811	0.000108779	133.76	2	LQELIQK(0.958)GTK(0.042)	-0.039802	0.747	0.894	0.608	1.329	1.16	1.216	cytoplasm	K20222			GO:0000079 regulation of cyclin-dependent protein serine/threonine kinase activity; GO:0001101 response to acid chemical; GO:0001932 regulation of protein phosphorylation; GO:0001933 negative regulation of protein phosphorylation; GO:0006469 negative regulation of protein kinase activity; GO:0006606 protein import into nucleus; GO:0006607 NLS-bearing protein import into nucleus; GO:0006610 riboso…	GO:0005622 intracellular; GO:0005623 cell; GO:0005634 nucleus; GO:0005635 nuclear envelope; GO:0005643 nuclear pore; GO:0005730 nucleolus; GO:0005737 cytoplasm; GO:0012505 endomembrane system; GO:0016020 membrane; GO:0031090 organelle membrane; GO:0031965 nuclear membrane; GO:0031967 organelle envelope; GO:0031974 membrane-enclosed lumen; GO:0031975 envelope; GO:0031981 nuclear lumen; GO:0032991 …	GO:0004857 enzyme inhibitor activity; GO:0005048 signal sequence binding; GO:0005095 GTPase inhibitor activity; GO:0005215 transporter activity; GO:0005488 binding; GO:0005515 protein binding; GO:0008139 nuclear localization sequence binding; GO:0008536 Ran GTPase binding; GO:0017016 Ras GTPase binding; GO:0019899 enzyme binding; GO:0030234 enzyme regulator activity; GO:0030695 GTPase regulator a…			UY	KOG2171	Karyopherin (importin) beta 3
O00422	SAP18	Histone deacetylase complex subunit SAP18 OS=Homo sapiens OX=9606 GN=SAP18 PE=1 SV=1	74	K	1.651	5.91931e-05	Up	1	1.32048e-08	128.41	2	ELTSLVK(1)EVYPEAR	-0.052677	0.749	0.775	0.749	1.209	1.228	1.315	nucleus	K14324	SAP18; histone deacetylase complex subunit SAP18	hsa03015 mRNA surveillance pathway; hsa03013 RNA transport	GO:0000381 regulation of alternative mRNA splicing, via spliceosome; GO:0006325 chromatin organization; GO:0006355 regulation of transcription, DNA-templated; GO:0006357 regulation of transcription by RNA polymerase II; GO:0006464 cellular protein modification process; GO:0006476 protein deacetylation; GO:0006807 nitrogen compound metabolic process; GO:0006996 organelle organization; GO:0008152 m…	GO:0000118 histone deacetylase complex; GO:0005622 intracellular; GO:0005623 cell; GO:0005634 nucleus; GO:0005654 nucleoplasm; GO:0005667 transcription regulator complex; GO:0005737 cytoplasm; GO:0005829 cytosol; GO:0016604 nuclear body; GO:0016607 nuclear speck; GO:0031974 membrane-enclosed lumen; GO:0031981 nuclear lumen; GO:0032991 protein-containing complex; GO:0043226 organelle; GO:0043227 m…	GO:0003712 transcription coregulator activity; GO:0003714 transcription corepressor activity; GO:0003824 catalytic activity; GO:0004407 histone deacetylase activity; GO:0016787 hydrolase activity; GO:0016810 hydrolase activity, acting on carbon-nitrogen (but not peptide) bonds; GO:0016811 hydrolase activity, acting on carbon-nitrogen (but not peptide) bonds, in linear amides; GO:0019213 deacetyla…			K	KOG3391	Transcriptional co-repressor component
O00429	DNM1L	Dynamin-1-like protein OS=Homo sapiens OX=9606 GN=DNM1L PE=1 SV=2	160	K	1.517	0.00812389	Up	1	0.00104736	69.327	3	VPVGDQPK(1)DIELQIR	-1.3776	0.709		0.785	1.227	1.066	1.107	cytoplasm	K17065	DNM1L; dynamin 1-like protein [EC:3.6.5.5]	hsa04621 NOD-like receptor signaling pathway; hsa04668 TNF signaling pathway; hsa04217 Necroptosis	GO:0000266 mitochondrial fission; GO:0001836 release of cytochrome c from mitochondria; GO:0002791 regulation of peptide secretion; GO:0002793 positive regulation of peptide secretion; GO:0003373 dynamin family protein polymerization involved in membrane fission; GO:0003374 dynamin family protein polymerization involved in mitochondrial fission; GO:0006915 apoptotic process; GO:0006996 organelle …	GO:0005622 intracellular; GO:0005623 cell; GO:0005737 cytoplasm; GO:0005739 mitochondrion; GO:0005740 mitochondrial envelope; GO:0005741 mitochondrial outer membrane; GO:0005777 peroxisome; GO:0005783 endoplasmic reticulum; GO:0005789 endoplasmic reticulum membrane; GO:0005794 Golgi apparatus; GO:0005829 cytosol; GO:0005856 cytoskeleton; GO:0005874 microtubule; GO:0012505 endomembrane system; GO:…	GO:0003824 catalytic activity; GO:0003924 GTPase activity; GO:0005096 GTPase activator activity; GO:0005488 binding; GO:0005515 protein binding; GO:0008017 microtubule binding; GO:0008047 enzyme activator activity; GO:0008092 cytoskeletal protein binding; GO:0015631 tubulin binding; GO:0016462 pyrophosphatase activity; GO:0016787 hydrolase activity; GO:0016817 hydrolase activity, acting on acid a…	PF00350	Dynamin family	U	KOG0446	Vacuolar sorting protein VPS1, dynamin, and related proteins
O00762	UBE2C	Ubiquitin-conjugating enzyme E2 C OS=Homo sapiens OX=9606 GN=UBE2C PE=1 SV=1	172	K	3.053	0.0104108	Up	1	1.09022e-28	239.98	2	YLQETYSK(1)QVTSQEP	2.2386	0.332	0.396	0.662	1.123	1.308	1.812	cytoplasm	K06688	UBE2C; ubiquitin-conjugating enzyme E2 C [EC:2.3.2.23]	hsa04120 Ubiquitin mediated proteolysis	GO:0000209 protein polyubiquitination; GO:0000278 mitotic cell cycle; GO:0000280 nuclear division; GO:0006464 cellular protein modification process; GO:0006508 proteolysis; GO:0006511 ubiquitin-dependent protein catabolic process; GO:0006807 nitrogen compound metabolic process; GO:0006996 organelle organization; GO:0007049 cell cycle; GO:0007088 regulation of mitotic nuclear division; GO:0007096 …	GO:0000151 ubiquitin ligase complex; GO:0000152 nuclear ubiquitin ligase complex; GO:0005622 intracellular; GO:0005623 cell; GO:0005634 nucleus; GO:0005654 nucleoplasm; GO:0005680 anaphase-promoting complex; GO:0005737 cytoplasm; GO:0005829 cytosol; GO:0005886 plasma membrane; GO:0016020 membrane; GO:0031461 cullin-RING ubiquitin ligase complex; GO:0031974 membrane-enclosed lumen; GO:0031981 nucl…	GO:0003824 catalytic activity; GO:0004842 ubiquitin-protein transferase activity; GO:0005488 binding; GO:0005515 protein binding; GO:0016740 transferase activity; GO:0019787 ubiquitin-like protein transferase activity; GO:0019899 enzyme binding; GO:0031625 ubiquitin protein ligase binding; GO:0044389 ubiquitin-like protein ligase binding; GO:0061630 ubiquitin protein ligase activity; GO:0061631 u…	PF00179	Ubiquitin-conjugating enzyme	O	KOG0421	Ubiquitin-protein ligase
O14562	UBFD1	Ubiquitin domain-containing protein UBFD1 OS=Homo sapiens OX=9606 GN=UBFD1 PE=1 SV=2	245	K	1.647	0.00979382	Up	1	6.34504e-06	144.51	2	LEQDQLWIGTK(1)ER	-4.5605	0.863	0.756	0.64	1.383	1.234	1.103	cytoplasm							PF00240	Ubiquitin family	O	KOG1872	Ubiquitin-specific protease
O14562	UBFD1	Ubiquitin domain-containing protein UBFD1 OS=Homo sapiens OX=9606 GN=UBFD1 PE=1 SV=2	149	K	2.004	0.0159902	Up	1	2.78282e-22	147.86	3	VTSGAK(1)IMVVGSTINDVLAVNTPK	-1.4981	0.583	0.649		1.097	1.106	1.501	cytoplasm							PF00240	Ubiquitin family	O	KOG1872	Ubiquitin-specific protease
O14579	COPE	Coatomer subunit epsilon OS=Homo sapiens OX=9606 GN=COPE PE=1 SV=3	293	K	1.737	0.000184221	Up	1	1.08068e-06	151.66	2	EYQAK(1)ENDFDR	1.6075	0.663	0.755	0.728	1.207	1.271	1.249	cytoplasm	K17268			GO:0006810 transport; GO:0006888 endoplasmic reticulum to Golgi vesicle-mediated transport; GO:0006890 retrograde vesicle-mediated transport, Golgi to endoplasmic reticulum; GO:0006891 intra-Golgi vesicle-mediated transport; GO:0016192 vesicle-mediated transport; GO:0046907 intracellular transport; GO:0048193 Golgi vesicle transport; GO:0051179 localization; GO:0051234 establishment of localizati…	GO:0000139 Golgi membrane; GO:0005622 intracellular; GO:0005623 cell; GO:0005634 nucleus; GO:0005654 nucleoplasm; GO:0005737 cytoplasm; GO:0005783 endoplasmic reticulum; GO:0005789 endoplasmic reticulum membrane; GO:0005794 Golgi apparatus; GO:0005798 Golgi-associated vesicle; GO:0005829 cytosol; GO:0012505 endomembrane system; GO:0012506 vesicle membrane; GO:0016020 membrane; GO:0030117 membrane…				U	KOG3081	Vesicle coat complex COPI, epsilon subunit
O14617	AP3D1	AP-3 complex subunit delta-1 OS=Homo sapiens OX=9606 GN=AP3D1 PE=1 SV=1	580	K	2.171	0.00942833	Up	0.994019	0.00098958	67.881	3	ASCILQLVK(0.994)HIQK(0.006)	1.0028		0.661	0.5	1.403	1.134	1.244	cytoplasm	K12396	AP3D; AP-3 complex subunit delta	hsa04142 Lysosome	GO:0006726 eye pigment biosynthetic process; GO:0006810 transport; GO:0006886 intracellular protein transport; GO:0006928 movement of cell or subcellular component; GO:0006996 organelle organization; GO:0007017 microtubule-based process; GO:0007018 microtubule-based movement; GO:0008088 axo-dendritic transport; GO:0008089 anterograde axonal transport; GO:0008104 protein localization; GO:0008152 m…	GO:0005622 intracellular; GO:0005623 cell; GO:0005737 cytoplasm; GO:0005768 endosome; GO:0005794 Golgi apparatus; GO:0010008 endosome membrane; GO:0012505 endomembrane system; GO:0016020 membrane; GO:0031090 organelle membrane; GO:0031410 cytoplasmic vesicle; GO:0031982 vesicle; GO:0043226 organelle; GO:0043227 membrane-bounded organelle; GO:0043229 intracellular organelle; GO:0043231 intracellul…	GO:0005215 transporter activity;			U	KOG1059	Vesicle coat complex AP-3, delta subunit
O14617	AP3D1	AP-3 complex subunit delta-1 OS=Homo sapiens OX=9606 GN=AP3D1 PE=1 SV=1	386	K	1.693	0.00107184	Up	1	7.35686e-09	159.44	3	LMTHVDK(1)AEGTTYR	2.6698	0.715	0.685		1.257	1.151	1.148	cytoplasm	K12396	AP3D; AP-3 complex subunit delta	hsa04142 Lysosome	GO:0006726 eye pigment biosynthetic process; GO:0006810 transport; GO:0006886 intracellular protein transport; GO:0006928 movement of cell or subcellular component; GO:0006996 organelle organization; GO:0007017 microtubule-based process; GO:0007018 microtubule-based movement; GO:0008088 axo-dendritic transport; GO:0008089 anterograde axonal transport; GO:0008104 protein localization; GO:0008152 m…	GO:0005622 intracellular; GO:0005623 cell; GO:0005737 cytoplasm; GO:0005768 endosome; GO:0005794 Golgi apparatus; GO:0010008 endosome membrane; GO:0012505 endomembrane system; GO:0016020 membrane; GO:0031090 organelle membrane; GO:0031410 cytoplasmic vesicle; GO:0031982 vesicle; GO:0043226 organelle; GO:0043227 membrane-bounded organelle; GO:0043229 intracellular organelle; GO:0043231 intracellul…	GO:0005215 transporter activity;			U	KOG1059	Vesicle coat complex AP-3, delta subunit
O14654	IRS4	Insulin receptor substrate 4 OS=Homo sapiens OX=9606 GN=IRS4 PE=1 SV=1	928	K	1.563	0.0124858	Up	1	4.47146e-87	250.16	2	EADSSSDYVNMDFTK(1)R	-2.6268	0.828	0.631	0.877	1.286	1.198	1.167	extracellular	K17446	IRS4; insulin receptor substrate 4	hsa04923 Regulation of lipolysis in adipocytes; hsa04140 Autophagy - animal; hsa04935 Growth hormone synthesis, secretion and action; hsa05010 Alzheimer disease; hsa04211 Longevity regulating pathway; hsa04920 Adipocytokine signaling pathway; hsa04930 Type II diabetes mellitus; hsa04910 Insulin signaling pathway; hsa04068 FoxO signaling pathway; hsa04213 Longevity regulating pathway - multiple sp…	GO:0007154 cell communication; GO:0007165 signal transduction; GO:0007166 cell surface receptor signaling pathway; GO:0007167 enzyme linked receptor protein signaling pathway; GO:0007169 transmembrane receptor protein tyrosine kinase signaling pathway; GO:0008286 insulin receptor signaling pathway; GO:0009719 response to endogenous stimulus; GO:0009725 response to hormone; GO:0009966 regulation o…	GO:0005622 intracellular; GO:0005623 cell; GO:0005737 cytoplasm; GO:0005829 cytosol; GO:0005886 plasma membrane; GO:0016020 membrane; GO:0032991 protein-containing complex; GO:0071944 cell periphery;	GO:0005102 signaling receptor binding; GO:0005158 insulin receptor binding; GO:0005488 binding; GO:0005515 protein binding; GO:0019904 protein domain specific binding; GO:0030674 protein-macromolecule adaptor activity; GO:0035591 signaling adaptor activity; GO:0043548 phosphatidylinositol 3-kinase binding; GO:0044877 protein-containing complex binding; GO:0060090 molecular adaptor activity;	PF02174	PTB domain (IRS-1 type)
O14654	IRS4	Insulin receptor substrate 4 OS=Homo sapiens OX=9606 GN=IRS4 PE=1 SV=1	623	K	1.526	0.009218	Up	1	9.68006e-23	132.08	3	LTQSK(1)QQQMPPPPPPPPPPPPAGGTGGK	-0.65917	0.808	0.749	0.812	1.304	1.301	1.011	extracellular	K17446	IRS4; insulin receptor substrate 4	hsa04923 Regulation of lipolysis in adipocytes; hsa04140 Autophagy - animal; hsa04935 Growth hormone synthesis, secretion and action; hsa05010 Alzheimer disease; hsa04211 Longevity regulating pathway; hsa04920 Adipocytokine signaling pathway; hsa04930 Type II diabetes mellitus; hsa04910 Insulin signaling pathway; hsa04068 FoxO signaling pathway; hsa04213 Longevity regulating pathway - multiple sp…	GO:0007154 cell communication; GO:0007165 signal transduction; GO:0007166 cell surface receptor signaling pathway; GO:0007167 enzyme linked receptor protein signaling pathway; GO:0007169 transmembrane receptor protein tyrosine kinase signaling pathway; GO:0008286 insulin receptor signaling pathway; GO:0009719 response to endogenous stimulus; GO:0009725 response to hormone; GO:0009966 regulation o…	GO:0005622 intracellular; GO:0005623 cell; GO:0005737 cytoplasm; GO:0005829 cytosol; GO:0005886 plasma membrane; GO:0016020 membrane; GO:0032991 protein-containing complex; GO:0071944 cell periphery;	GO:0005102 signaling receptor binding; GO:0005158 insulin receptor binding; GO:0005488 binding; GO:0005515 protein binding; GO:0019904 protein domain specific binding; GO:0030674 protein-macromolecule adaptor activity; GO:0035591 signaling adaptor activity; GO:0043548 phosphatidylinositol 3-kinase binding; GO:0044877 protein-containing complex binding; GO:0060090 molecular adaptor activity;	PF02174	PTB domain (IRS-1 type)
O14681	EI24	Etoposide-induced protein 2.4 homolog OS=Homo sapiens OX=9606 GN=EI24 PE=1 SV=4	285	K	2.091	0.013088	Up	1	0.00353941	94.804	2	TPGK(1)AYLFQLR	3.7826	0.664		0.511	1.416	1.179	1.091	plasma membrane	K10134	EI24; etoposide-induced 2.4 mRNA	hsa04115 p53 signaling pathway	GO:0001558 regulation of cell growth; GO:0003008 system process; GO:0006914 autophagy; GO:0006915 apoptotic process; GO:0006950 response to stress; GO:0006974 cellular response to DNA damage stimulus; GO:0007154 cell communication; GO:0007165 signal transduction; GO:0008152 metabolic process; GO:0008219 cell death; GO:0008630 intrinsic apoptotic signaling pathway in response to DNA damage; GO:000…	GO:0005622 intracellular; GO:0005623 cell; GO:0005737 cytoplasm; GO:0005783 endoplasmic reticulum; GO:0005794 Golgi apparatus; GO:0005829 cytosol; GO:0012505 endomembrane system; GO:0043226 organelle; GO:0043227 membrane-bounded organelle; GO:0043229 intracellular organelle; GO:0043231 intracellular membrane-bounded organelle;				TV	KOG3966	p53-mediated apoptosis protein EI24/PIG8
P49792	RANBP2	E3 SUMO-protein ligase RanBP2 OS=Homo sapiens OX=9606 GN=RANBP2 PE=1 SV=2	1998	K	3.736	0.000126012	Up	0.999999	8.53941e-12	126.63	2	ANTSGDFEK(1)DDDAYK	-2.0411	0.372	0.492	0.438	1.75	1.538	1.576	nucleus	K12172	RANBP2; E3 SUMO-protein ligase RanBP2 [EC:2.3.2.-]	hsa05014 Amyotrophic lateral sclerosis; hsa03013 RNA transport	GO:0000082 G1/S transition of mitotic cell cycle; GO:0000226 microtubule cytoskeleton organization; GO:0000278 mitotic cell cycle; GO:0006109 regulation of carbohydrate metabolic process; GO:0006111 regulation of gluconeogenesis; GO:0006403 RNA localization; GO:0006405 RNA export from nucleus; GO:0006406 mRNA export from nucleus; GO:0006464 cellular protein modification process; GO:0006508 proteo…	GO:0005622 intracellular; GO:0005623 cell; GO:0005634 nucleus; GO:0005635 nuclear envelope; GO:0005642 annulate lamellae; GO:0005643 nuclear pore; GO:0005737 cytoplasm; GO:0005739 mitochondrion; GO:0005813 centrosome; GO:0005815 microtubule organizing center; GO:0005829 cytosol; GO:0005856 cytoskeleton; GO:0012505 endomembrane system; GO:0015630 microtubule cytoskeleton; GO:0016020 membrane; GO:0…	GO:0003824 catalytic activity; GO:0005488 binding; GO:0005515 protein binding; GO:0008536 Ran GTPase binding; GO:0016740 transferase activity; GO:0017016 Ras GTPase binding; GO:0019787 ubiquitin-like protein transferase activity; GO:0019789 SUMO transferase activity; GO:0019899 enzyme binding; GO:0031267 small GTPase binding; GO:0051020 GTPase binding; GO:0140096 catalytic activity, acting on a p…	PF00641; PF12185; PF00160	Zn-finger in Ran binding protein and others; Nup358/RanBP2 E3 ligase domain; Cyclophilin type peptidyl-prolyl cis-trans isomerase/CLD	U	KOG0865	Cyclophilin type peptidyl-prolyl cis-trans isomerase
O14735	CDIPT	CDP-diacylglycerol--inositol 3-phosphatidyltransferase OS=Homo sapiens OX=9606 GN=CDIPT PE=1 SV=1	121	K	2.588	9.71892e-05	Up	1	4.84468e-43	208.23	3	GSESHK(1)MIDLSGNPVLR	-0.48499	0.546	0.609	0.513	1.417	1.365	1.534	plasma membrane	K00999	CDIPT; CDP-diacylglycerol--inositol 3-phosphatidyltransferase [EC:2.7.8.11]	hsa04070 Phosphatidylinositol signaling system; hsa00562 Inositol phosphate metabolism; hsa00564 Glycerophospholipid metabolism; hsa01100 Metabolic pathways	GO:0006139 nucleobase-containing compound metabolic process; GO:0006220 pyrimidine nucleotide metabolic process; GO:0006629 lipid metabolic process; GO:0006644 phospholipid metabolic process; GO:0006650 glycerophospholipid metabolic process; GO:0006661 phosphatidylinositol biosynthetic process; GO:0006725 cellular aromatic compound metabolic process; GO:0006753 nucleoside phosphate metabolic proc…	GO:0000139 Golgi membrane; GO:0005622 intracellular; GO:0005623 cell; GO:0005737 cytoplasm; GO:0005783 endoplasmic reticulum; GO:0005789 endoplasmic reticulum membrane; GO:0005794 Golgi apparatus; GO:0005886 plasma membrane; GO:0012505 endomembrane system; GO:0016020 membrane; GO:0016021 integral component of membrane; GO:0031090 organelle membrane; GO:0031224 intrinsic component of membrane; GO:…	GO:0003824 catalytic activity; GO:0003881 CDP-diacylglycerol-inositol 3-phosphatidyltransferase activity; GO:0005488 binding; GO:0008289 lipid binding; GO:0016740 transferase activity; GO:0016772 transferase activity, transferring phosphorus-containing groups; GO:0016780 phosphotransferase activity, for other substituted phosphate groups; GO:0017169 CDP-alcohol phosphatidyltransferase activity; G…			I	KOG3240	Phosphatidylinositol synthase
O14745	SLC9A3R1	Na(+)/H(+) exchange regulatory cofactor NHE-RF1 OS=Homo sapiens OX=9606 GN=SLC9A3R1 PE=1 SV=4	101	K	1.791	0.000397428	Up	1	1.73703e-20	159.82	3	LLVVDPETDEQLQK(1)LGVQVR	-1.6135	0.666	0.775	0.656	1.258	1.261	1.237	nucleus	K13365	SLC9A3R1; sodium/hydrogen exchange regulatory cofactor NHE-RF1	hsa05165 Human papillomavirus infection; hsa05130 Pathogenic Escherichia coli infection; hsa04928 Parathyroid hormone synthesis, secretion and action; hsa04530 Tight junction	GO:0000902 cell morphogenesis; GO:0000904 cell morphogenesis involved in differentiation; GO:0001738 morphogenesis of a polarized epithelium; GO:0001932 regulation of protein phosphorylation; GO:0001933 negative regulation of protein phosphorylation; GO:0002009 morphogenesis of an epithelium; GO:0002028 regulation of sodium ion transport; GO:0002064 epithelial cell development; GO:0002065 columna…	GO:0001726 ruffle; GO:0005622 intracellular; GO:0005623 cell; GO:0005737 cytoplasm; GO:0005856 cytoskeleton; GO:0005886 plasma membrane; GO:0005902 microvillus; GO:0005903 brush border; GO:0005929 cilium; GO:0012505 endomembrane system; GO:0015629 actin cytoskeleton; GO:0016020 membrane; GO:0016324 apical plasma membrane; GO:0030175 filopodium; GO:0031252 cell leading edge; GO:0031253 cell projec…	GO:0001664 G protein-coupled receptor binding; GO:0005102 signaling receptor binding; GO:0005198 structural molecule activity; GO:0005488 binding; GO:0005515 protein binding; GO:0008013 beta-catenin binding; GO:0008092 cytoskeletal protein binding; GO:0016247 channel regulator activity; GO:0017022 myosin binding; GO:0017081 chloride channel regulator activity; GO:0019899 enzyme binding; GO:001990…	PF09007	EBP50, C-terminal	S	KOG3528	FOG: PDZ domain
O14818	PSMA7	Proteasome subunit alpha type-7 OS=Homo sapiens OX=9606 GN=PSMA7 PE=1 SV=1	174	K	1.979	0.0407346	Up	1	7.37568e-38	175.38	3	EFLEK(1)NYTDEAIETDDLTIK	-1.0558	0.622	0.636		1.527	1.285	0.922	cytoplasm	K02731	PSMA7; 20S proteasome subunit alpha 4 [EC:3.4.25.1]	hsa05017 Spinocerebellar ataxia; hsa05016 Huntington disease; hsa03050 Proteasome; hsa05012 Parkinson disease; hsa05010 Alzheimer disease; hsa05022 Pathways of neurodegeneration - multiple diseases; hsa05014 Amyotrophic lateral sclerosis; hsa05020 Prion disease	GO:0006464 cellular protein modification process; GO:0006508 proteolysis; GO:0006807 nitrogen compound metabolic process; GO:0008152 metabolic process; GO:0009987 cellular process; GO:0016579 protein deubiquitination; GO:0019538 protein metabolic process; GO:0036211 protein modification process; GO:0043170 macromolecule metabolic process; GO:0043412 macromolecule modification; GO:0043687 post-tra…	GO:0000502 proteasome complex; GO:0005622 intracellular; GO:0005623 cell; GO:0005634 nucleus; GO:0005654 nucleoplasm; GO:0005737 cytoplasm; GO:0005829 cytosol; GO:0005839 proteasome core complex; GO:0019773 proteasome core complex, alpha-subunit complex; GO:0031974 membrane-enclosed lumen; GO:0031981 nuclear lumen; GO:0032991 protein-containing complex; GO:0043226 organelle; GO:0043227 membrane-b…	GO:0005488 binding; GO:0005515 protein binding; GO:0042802 identical protein binding;	PF10584; PF00227	Proteasome subunit A N-terminal signature; Proteasome subunit	O	KOG0183	20S proteasome, regulatory subunit alpha type PSMA7/PRE6
O14908	GIPC1	PDZ domain-containing protein GIPC1 OS=Homo sapiens OX=9606 GN=GIPC1 PE=1 SV=2	10	K	2.245	6.50902e-05	Up	1	0.00011665	77.696	2	K(1)APPLVENEEAEPGR	-1.5359	0.641	0.674	0.645	1.495	1.438		nucleus	K20056			GO:0001667 ameboidal-type cell migration; GO:0006605 protein targeting; GO:0006810 transport; GO:0006811 ion transport; GO:0006820 anion transport; GO:0006835 dicarboxylic acid transport; GO:0006865 amino acid transport; GO:0006886 intracellular protein transport; GO:0006928 movement of cell or subcellular component; GO:0007154 cell communication; GO:0007165 signal transduction; GO:0007186 G prot…	GO:0005622 intracellular; GO:0005623 cell; GO:0005737 cytoplasm; GO:0005829 cytosol; GO:0005903 brush border; GO:0005938 cell cortex; GO:0008021 synaptic vesicle; GO:0012505 endomembrane system; GO:0012506 vesicle membrane; GO:0016020 membrane; GO:0030133 transport vesicle; GO:0030139 endocytic vesicle; GO:0030425 dendrite; GO:0031090 organelle membrane; GO:0031410 cytoplasmic vesicle; GO:0031982…	GO:0003779 actin binding; GO:0005096 GTPase activator activity; GO:0005102 signaling receptor binding; GO:0005488 binding; GO:0005515 protein binding; GO:0008047 enzyme activator activity; GO:0008092 cytoskeletal protein binding; GO:0017022 myosin binding; GO:0019904 protein domain specific binding; GO:0030165 PDZ domain binding; GO:0030234 enzyme regulator activity; GO:0030695 GTPase regulator a…	PF00595	PDZ domain (Also known as DHR or GLGF)	TU	KOG3938	RGS-GAIP interacting protein GIPC, contains PDZ domain
O14964	HGS	Hepatocyte growth factor-regulated tyrosine kinase substrate OS=Homo sapiens OX=9606 GN=HGS PE=1 SV=1	192	K	2.071	6.93839e-05	Up	0.999757	3.78484e-22	184.27	2	ACGQIFCGK(1)CSSK	2.0604	0.677	0.644	0.6	1.355	1.262	1.361	nucleus	K12182	HGS; hepatocyte growth factor-regulated tyrosine kinase substrate	hsa04145 Phagosome; hsa04144 Endocytosis	GO:0001932 regulation of protein phosphorylation; GO:0006605 protein targeting; GO:0006622 protein targeting to lysosome; GO:0006623 protein targeting to vacuole; GO:0006810 transport; GO:0006886 intracellular protein transport; GO:0006914 autophagy; GO:0006996 organelle organization; GO:0007032 endosome organization; GO:0007034 vacuolar transport; GO:0007041 lysosomal transport; GO:0007154 cell …	GO:0000323 lytic vacuole; GO:0005622 intracellular; GO:0005623 cell; GO:0005737 cytoplasm; GO:0005764 lysosome; GO:0005768 endosome; GO:0005769 early endosome; GO:0005770 late endosome; GO:0005771 multivesicular body; GO:0005773 vacuole; GO:0005829 cytosol; GO:0010008 endosome membrane; GO:0012505 endomembrane system; GO:0016020 membrane; GO:0030141 secretory granule; GO:0031090 organelle membran…	GO:0005488 binding; GO:0005515 protein binding; GO:0019899 enzyme binding; GO:0019904 protein domain specific binding; GO:0042802 identical protein binding; GO:0044389 ubiquitin-like protein ligase binding; GO:0140030 modification-dependent protein binding; GO:0140035 ubiquitination-like modification-dependent protein binding; GO:0140036 ubiquitin-dependent protein binding;	PF00790; PF01363; PF12210	VHS domain; FYVE zinc finger; Hepatocyte growth factor-regulated tyrosine kinase substrate	U	KOG1818	Membrane trafficking and cell signaling protein HRS, contains VHS and FYVE domains
O14964	HGS	Hepatocyte growth factor-regulated tyrosine kinase substrate OS=Homo sapiens OX=9606 GN=HGS PE=1 SV=1	226	K	3.951	0.016663	Up	1	4.47367e-15	75.061	3	AEGK(1)ATSTTELPPEYLTSPLSQQSQLPPK	-1.6203	0.356		0.427	1.783	1.311		nucleus	K12182	HGS; hepatocyte growth factor-regulated tyrosine kinase substrate	hsa04145 Phagosome; hsa04144 Endocytosis	GO:0001932 regulation of protein phosphorylation; GO:0006605 protein targeting; GO:0006622 protein targeting to lysosome; GO:0006623 protein targeting to vacuole; GO:0006810 transport; GO:0006886 intracellular protein transport; GO:0006914 autophagy; GO:0006996 organelle organization; GO:0007032 endosome organization; GO:0007034 vacuolar transport; GO:0007041 lysosomal transport; GO:0007154 cell …	GO:0000323 lytic vacuole; GO:0005622 intracellular; GO:0005623 cell; GO:0005737 cytoplasm; GO:0005764 lysosome; GO:0005768 endosome; GO:0005769 early endosome; GO:0005770 late endosome; GO:0005771 multivesicular body; GO:0005773 vacuole; GO:0005829 cytosol; GO:0010008 endosome membrane; GO:0012505 endomembrane system; GO:0016020 membrane; GO:0030141 secretory granule; GO:0031090 organelle membran…	GO:0005488 binding; GO:0005515 protein binding; GO:0019899 enzyme binding; GO:0019904 protein domain specific binding; GO:0042802 identical protein binding; GO:0044389 ubiquitin-like protein ligase binding; GO:0140030 modification-dependent protein binding; GO:0140035 ubiquitination-like modification-dependent protein binding; GO:0140036 ubiquitin-dependent protein binding;	PF00790; PF01363; PF12210	VHS domain; FYVE zinc finger; Hepatocyte growth factor-regulated tyrosine kinase substrate	U	KOG1818	Membrane trafficking and cell signaling protein HRS, contains VHS and FYVE domains
O14964	HGS	Hepatocyte growth factor-regulated tyrosine kinase substrate OS=Homo sapiens OX=9606 GN=HGS PE=1 SV=1	251	K	1.83	3.77118e-05	Up	1	2.71726e-99	222.5	3	ATSTTELPPEYLTSPLSQQSQLPPK(1)R	-1.6863	0.72	0.676	0.694	1.33	1.271	1.223	nucleus	K12182	HGS; hepatocyte growth factor-regulated tyrosine kinase substrate	hsa04145 Phagosome; hsa04144 Endocytosis	GO:0001932 regulation of protein phosphorylation; GO:0006605 protein targeting; GO:0006622 protein targeting to lysosome; GO:0006623 protein targeting to vacuole; GO:0006810 transport; GO:0006886 intracellular protein transport; GO:0006914 autophagy; GO:0006996 organelle organization; GO:0007032 endosome organization; GO:0007034 vacuolar transport; GO:0007041 lysosomal transport; GO:0007154 cell …	GO:0000323 lytic vacuole; GO:0005622 intracellular; GO:0005623 cell; GO:0005737 cytoplasm; GO:0005764 lysosome; GO:0005768 endosome; GO:0005769 early endosome; GO:0005770 late endosome; GO:0005771 multivesicular body; GO:0005773 vacuole; GO:0005829 cytosol; GO:0010008 endosome membrane; GO:0012505 endomembrane system; GO:0016020 membrane; GO:0030141 secretory granule; GO:0031090 organelle membran…	GO:0005488 binding; GO:0005515 protein binding; GO:0019899 enzyme binding; GO:0019904 protein domain specific binding; GO:0042802 identical protein binding; GO:0044389 ubiquitin-like protein ligase binding; GO:0140030 modification-dependent protein binding; GO:0140035 ubiquitination-like modification-dependent protein binding; GO:0140036 ubiquitin-dependent protein binding;	PF00790; PF01363; PF12210	VHS domain; FYVE zinc finger; Hepatocyte growth factor-regulated tyrosine kinase substrate	U	KOG1818	Membrane trafficking and cell signaling protein HRS, contains VHS and FYVE domains
O14964	HGS	Hepatocyte growth factor-regulated tyrosine kinase substrate OS=Homo sapiens OX=9606 GN=HGS PE=1 SV=1	202	K	33.135	0.00101634	Up	1	0.000139404	127.93	3	YSTIPK(1)FGIEK(1)EVR	-0.013856		0.047	0.047	2.255	1.188	1.229	nucleus	K12182	HGS; hepatocyte growth factor-regulated tyrosine kinase substrate	hsa04145 Phagosome; hsa04144 Endocytosis	GO:0001932 regulation of protein phosphorylation; GO:0006605 protein targeting; GO:0006622 protein targeting to lysosome; GO:0006623 protein targeting to vacuole; GO:0006810 transport; GO:0006886 intracellular protein transport; GO:0006914 autophagy; GO:0006996 organelle organization; GO:0007032 endosome organization; GO:0007034 vacuolar transport; GO:0007041 lysosomal transport; GO:0007154 cell …	GO:0000323 lytic vacuole; GO:0005622 intracellular; GO:0005623 cell; GO:0005737 cytoplasm; GO:0005764 lysosome; GO:0005768 endosome; GO:0005769 early endosome; GO:0005770 late endosome; GO:0005771 multivesicular body; GO:0005773 vacuole; GO:0005829 cytosol; GO:0010008 endosome membrane; GO:0012505 endomembrane system; GO:0016020 membrane; GO:0030141 secretory granule; GO:0031090 organelle membran…	GO:0005488 binding; GO:0005515 protein binding; GO:0019899 enzyme binding; GO:0019904 protein domain specific binding; GO:0042802 identical protein binding; GO:0044389 ubiquitin-like protein ligase binding; GO:0140030 modification-dependent protein binding; GO:0140035 ubiquitination-like modification-dependent protein binding; GO:0140036 ubiquitin-dependent protein binding;	PF00790; PF01363; PF12210	VHS domain; FYVE zinc finger; Hepatocyte growth factor-regulated tyrosine kinase substrate	U	KOG1818	Membrane trafficking and cell signaling protein HRS, contains VHS and FYVE domains
O14964	HGS	Hepatocyte growth factor-regulated tyrosine kinase substrate OS=Homo sapiens OX=9606 GN=HGS PE=1 SV=1	473	K	3.692	3.14524e-05	Up	1	3.41365e-12	138	2	LYYEGLQDK(1)LAQIR	0.8285	0.424	0.419	0.4	1.713	1.472	1.404	nucleus	K12182	HGS; hepatocyte growth factor-regulated tyrosine kinase substrate	hsa04145 Phagosome; hsa04144 Endocytosis	GO:0001932 regulation of protein phosphorylation; GO:0006605 protein targeting; GO:0006622 protein targeting to lysosome; GO:0006623 protein targeting to vacuole; GO:0006810 transport; GO:0006886 intracellular protein transport; GO:0006914 autophagy; GO:0006996 organelle organization; GO:0007032 endosome organization; GO:0007034 vacuolar transport; GO:0007041 lysosomal transport; GO:0007154 cell …	GO:0000323 lytic vacuole; GO:0005622 intracellular; GO:0005623 cell; GO:0005737 cytoplasm; GO:0005764 lysosome; GO:0005768 endosome; GO:0005769 early endosome; GO:0005770 late endosome; GO:0005771 multivesicular body; GO:0005773 vacuole; GO:0005829 cytosol; GO:0010008 endosome membrane; GO:0012505 endomembrane system; GO:0016020 membrane; GO:0030141 secretory granule; GO:0031090 organelle membran…	GO:0005488 binding; GO:0005515 protein binding; GO:0019899 enzyme binding; GO:0019904 protein domain specific binding; GO:0042802 identical protein binding; GO:0044389 ubiquitin-like protein ligase binding; GO:0140030 modification-dependent protein binding; GO:0140035 ubiquitination-like modification-dependent protein binding; GO:0140036 ubiquitin-dependent protein binding;	PF00790; PF01363; PF12210	VHS domain; FYVE zinc finger; Hepatocyte growth factor-regulated tyrosine kinase substrate	U	KOG1818	Membrane trafficking and cell signaling protein HRS, contains VHS and FYVE domains
O14964	HGS	Hepatocyte growth factor-regulated tyrosine kinase substrate OS=Homo sapiens OX=9606 GN=HGS PE=1 SV=1	513	K	1.522	0.00599458	Up	1	5.49298e-10	160.98	2	QIQLAQK(1)LEIMR	-2.2038	0.911	0.728	0.718	1.207	1.148	1.232	nucleus	K12182	HGS; hepatocyte growth factor-regulated tyrosine kinase substrate	hsa04145 Phagosome; hsa04144 Endocytosis	GO:0001932 regulation of protein phosphorylation; GO:0006605 protein targeting; GO:0006622 protein targeting to lysosome; GO:0006623 protein targeting to vacuole; GO:0006810 transport; GO:0006886 intracellular protein transport; GO:0006914 autophagy; GO:0006996 organelle organization; GO:0007032 endosome organization; GO:0007034 vacuolar transport; GO:0007041 lysosomal transport; GO:0007154 cell …	GO:0000323 lytic vacuole; GO:0005622 intracellular; GO:0005623 cell; GO:0005737 cytoplasm; GO:0005764 lysosome; GO:0005768 endosome; GO:0005769 early endosome; GO:0005770 late endosome; GO:0005771 multivesicular body; GO:0005773 vacuole; GO:0005829 cytosol; GO:0010008 endosome membrane; GO:0012505 endomembrane system; GO:0016020 membrane; GO:0030141 secretory granule; GO:0031090 organelle membran…	GO:0005488 binding; GO:0005515 protein binding; GO:0019899 enzyme binding; GO:0019904 protein domain specific binding; GO:0042802 identical protein binding; GO:0044389 ubiquitin-like protein ligase binding; GO:0140030 modification-dependent protein binding; GO:0140035 ubiquitination-like modification-dependent protein binding; GO:0140036 ubiquitin-dependent protein binding;	PF00790; PF01363; PF12210	VHS domain; FYVE zinc finger; Hepatocyte growth factor-regulated tyrosine kinase substrate	U	KOG1818	Membrane trafficking and cell signaling protein HRS, contains VHS and FYVE domains
O14964	HGS	Hepatocyte growth factor-regulated tyrosine kinase substrate OS=Homo sapiens OX=9606 GN=HGS PE=1 SV=1	126	K	1.702	0.000230879	Up	1	1.83728e-07	138.71	2	YK(1)VVQDTYQIMK	-1.1222	0.701	0.775	0.716	1.286	1.272	1.172	nucleus	K12182	HGS; hepatocyte growth factor-regulated tyrosine kinase substrate	hsa04145 Phagosome; hsa04144 Endocytosis	GO:0001932 regulation of protein phosphorylation; GO:0006605 protein targeting; GO:0006622 protein targeting to lysosome; GO:0006623 protein targeting to vacuole; GO:0006810 transport; GO:0006886 intracellular protein transport; GO:0006914 autophagy; GO:0006996 organelle organization; GO:0007032 endosome organization; GO:0007034 vacuolar transport; GO:0007041 lysosomal transport; GO:0007154 cell …	GO:0000323 lytic vacuole; GO:0005622 intracellular; GO:0005623 cell; GO:0005737 cytoplasm; GO:0005764 lysosome; GO:0005768 endosome; GO:0005769 early endosome; GO:0005770 late endosome; GO:0005771 multivesicular body; GO:0005773 vacuole; GO:0005829 cytosol; GO:0010008 endosome membrane; GO:0012505 endomembrane system; GO:0016020 membrane; GO:0030141 secretory granule; GO:0031090 organelle membran…	GO:0005488 binding; GO:0005515 protein binding; GO:0019899 enzyme binding; GO:0019904 protein domain specific binding; GO:0042802 identical protein binding; GO:0044389 ubiquitin-like protein ligase binding; GO:0140030 modification-dependent protein binding; GO:0140035 ubiquitination-like modification-dependent protein binding; GO:0140036 ubiquitin-dependent protein binding;	PF00790; PF01363; PF12210	VHS domain; FYVE zinc finger; Hepatocyte growth factor-regulated tyrosine kinase substrate	U	KOG1818	Membrane trafficking and cell signaling protein HRS, contains VHS and FYVE domains
O14975	SLC27A2	Very long-chain acyl-CoA synthetase OS=Homo sapiens OX=9606 GN=SLC27A2 PE=1 SV=2	398	K	1.698	5.78962e-06	Up	1	2.8226e-17	169.57	2	IITYDLIK(1)YDVEK	2.2529	0.74	0.743	0.742	1.294	1.262	1.222	endoplasmic reticulum	K08746	SLC27A2; solute carrier family 27 (fatty acid transporter), member 2 [EC:6.2.1.- 6.2.1.3]	hsa03320 PPAR signaling pathway; hsa04146 Peroxisome; hsa04931 Insulin resistance	GO:0001561 fatty acid alpha-oxidation; GO:0001676 long-chain fatty acid metabolic process; GO:0001775 cell activation; GO:0002252 immune effector process; GO:0002263 cell activation involved in immune response; GO:0002274 myeloid leukocyte activation; GO:0002275 myeloid cell activation involved in immune response; GO:0002283 neutrophil activation involved in immune response; GO:0002366 leukocyte …	GO:0005622 intracellular; GO:0005623 cell; GO:0005737 cytoplasm; GO:0005777 peroxisome; GO:0005778 peroxisomal membrane; GO:0005779 integral component of peroxisomal membrane; GO:0005783 endoplasmic reticulum; GO:0005788 endoplasmic reticulum lumen; GO:0005789 endoplasmic reticulum membrane; GO:0005829 cytosol; GO:0005886 plasma membrane; GO:0012505 endomembrane system; GO:0012506 vesicle membran…	GO:0003824 catalytic activity; GO:0004467 long-chain fatty acid-CoA ligase activity; GO:0005102 signaling receptor binding; GO:0005488 binding; GO:0005515 protein binding; GO:0015645 fatty acid ligase activity; GO:0016405 CoA-ligase activity; GO:0016874 ligase activity; GO:0016877 ligase activity, forming carbon-sulfur bonds; GO:0016878 acid-thiol ligase activity; GO:0019899 enzyme binding; GO:00…	PF13193	Domain of unknown function (DUF4009)	I	KOG1179	Very long-chain acyl-CoA synthetase/fatty acid transporter
O14979	HNRNPDL	Heterogeneous nuclear ribonucleoprotein D-like OS=Homo sapiens OX=9606 GN=HNRNPDL PE=1 SV=3	180	K	1.833	0.00998557	Up	1	4.78813e-05	83.474	3	FGEVVDCTIK(1)TDPVTGR	0.18149	0.86	0.708	0.681	1.46	1.288		nucleus	K13044			GO:0006139 nucleobase-containing compound metabolic process; GO:0006396 RNA processing; GO:0006725 cellular aromatic compound metabolic process; GO:0006807 nitrogen compound metabolic process; GO:0007154 cell communication; GO:0007165 signal transduction; GO:0007166 cell surface receptor signaling pathway; GO:0008152 metabolic process; GO:0009987 cellular process; GO:0010033 response to organic s…	GO:0005622 intracellular; GO:0005623 cell; GO:0005634 nucleus; GO:0005654 nucleoplasm; GO:0005681 spliceosomal complex; GO:0005737 cytoplasm; GO:0005829 cytosol; GO:0031974 membrane-enclosed lumen; GO:0031981 nuclear lumen; GO:0032991 protein-containing complex; GO:0043226 organelle; GO:0043227 membrane-bounded organelle; GO:0043229 intracellular organelle; GO:0043231 intracellular membrane-bound…	GO:0003676 nucleic acid binding; GO:0003677 DNA binding; GO:0003690 double-stranded DNA binding; GO:0003697 single-stranded DNA binding; GO:0003723 RNA binding; GO:0003727 single-stranded RNA binding; GO:0005488 binding; GO:0008143 poly(A) binding; GO:0034046 poly(G) binding; GO:0070717 poly-purine tract binding; GO:0097159 organic cyclic compound binding; GO:1901363 heterocyclic compound binding;	PF00076	RNA recognition motif. (a.k.a. RRM, RBD, or RNP domain)	A	KOG0118	FOG: RRM domain
O14979	HNRNPDL	Heterogeneous nuclear ribonucleoprotein D-like OS=Homo sapiens OX=9606 GN=HNRNPDL PE=1 SV=3	197	K	2.047	2.1397e-05	Up	1	1.87392e-12	149.02	2	GFGFVLFK(1)DAASVDK	2.4209	0.679	0.66	0.622	1.293	1.371	1.351	nucleus	K13044			GO:0006139 nucleobase-containing compound metabolic process; GO:0006396 RNA processing; GO:0006725 cellular aromatic compound metabolic process; GO:0006807 nitrogen compound metabolic process; GO:0007154 cell communication; GO:0007165 signal transduction; GO:0007166 cell surface receptor signaling pathway; GO:0008152 metabolic process; GO:0009987 cellular process; GO:0010033 response to organic s…	GO:0005622 intracellular; GO:0005623 cell; GO:0005634 nucleus; GO:0005654 nucleoplasm; GO:0005681 spliceosomal complex; GO:0005737 cytoplasm; GO:0005829 cytosol; GO:0031974 membrane-enclosed lumen; GO:0031981 nuclear lumen; GO:0032991 protein-containing complex; GO:0043226 organelle; GO:0043227 membrane-bounded organelle; GO:0043229 intracellular organelle; GO:0043231 intracellular membrane-bound…	GO:0003676 nucleic acid binding; GO:0003677 DNA binding; GO:0003690 double-stranded DNA binding; GO:0003697 single-stranded DNA binding; GO:0003723 RNA binding; GO:0003727 single-stranded RNA binding; GO:0005488 binding; GO:0008143 poly(A) binding; GO:0034046 poly(G) binding; GO:0070717 poly-purine tract binding; GO:0097159 organic cyclic compound binding; GO:1901363 heterocyclic compound binding;	PF00076	RNA recognition motif. (a.k.a. RRM, RBD, or RNP domain)	A	KOG0118	FOG: RRM domain
O14979	HNRNPDL	Heterogeneous nuclear ribonucleoprotein D-like OS=Homo sapiens OX=9606 GN=HNRNPDL PE=1 SV=3	162	K	1.518	0.0311195	Up	0.854023	2.55584e-06	156.57	2	MFIGGLSWDTSK(0.146)K(0.854)	0.87402	0.917	0.861	0.702	1.315		1.195	nucleus	K13044			GO:0006139 nucleobase-containing compound metabolic process; GO:0006396 RNA processing; GO:0006725 cellular aromatic compound metabolic process; GO:0006807 nitrogen compound metabolic process; GO:0007154 cell communication; GO:0007165 signal transduction; GO:0007166 cell surface receptor signaling pathway; GO:0008152 metabolic process; GO:0009987 cellular process; GO:0010033 response to organic s…	GO:0005622 intracellular; GO:0005623 cell; GO:0005634 nucleus; GO:0005654 nucleoplasm; GO:0005681 spliceosomal complex; GO:0005737 cytoplasm; GO:0005829 cytosol; GO:0031974 membrane-enclosed lumen; GO:0031981 nuclear lumen; GO:0032991 protein-containing complex; GO:0043226 organelle; GO:0043227 membrane-bounded organelle; GO:0043229 intracellular organelle; GO:0043231 intracellular membrane-bound…	GO:0003676 nucleic acid binding; GO:0003677 DNA binding; GO:0003690 double-stranded DNA binding; GO:0003697 single-stranded DNA binding; GO:0003723 RNA binding; GO:0003727 single-stranded RNA binding; GO:0005488 binding; GO:0008143 poly(A) binding; GO:0034046 poly(G) binding; GO:0070717 poly-purine tract binding; GO:0097159 organic cyclic compound binding; GO:1901363 heterocyclic compound binding;	PF00076	RNA recognition motif. (a.k.a. RRM, RBD, or RNP domain)	A	KOG0118	FOG: RRM domain
O14981	BTAF1	TATA-binding protein-associated factor 172 OS=Homo sapiens OX=9606 GN=BTAF1 PE=1 SV=2	887	K	1.797	0.0151556	Up	1	1.34401e-06	133.49	3	K(1)EENTLVQNYAAQCIAK	0.15972	0.665		0.664	1.011	1.196	1.376	plasma membrane	K15192			GO:0006355 regulation of transcription, DNA-templated; GO:0009889 regulation of biosynthetic process; GO:0009890 negative regulation of biosynthetic process; GO:0009892 negative regulation of metabolic process; GO:0010468 regulation of gene expression; GO:0010556 regulation of macromolecule biosynthetic process; GO:0010558 negative regulation of macromolecule biosynthetic process; GO:0010605 nega…	GO:0005622 intracellular; GO:0005623 cell; GO:0005634 nucleus; GO:0005654 nucleoplasm; GO:0031974 membrane-enclosed lumen; GO:0031981 nuclear lumen; GO:0043226 organelle; GO:0043227 membrane-bounded organelle; GO:0043229 intracellular organelle; GO:0043231 intracellular membrane-bounded organelle; GO:0043233 organelle lumen; GO:0070013 intracellular organelle lumen;	GO:0003700 DNA-binding transcription factor activity; GO:0140110 transcription regulator activity;			K	KOG0392	SNF2 family DNA-dependent ATPase domain-containing protein
P16615	ATP2A2	Sarcoplasmic/endoplasmic reticulum calcium ATPase 2 OS=Homo sapiens OX=9606 GN=ATP2A2 PE=1 SV=1	757	K	10.408	0.000207886	Up	1	2.70099e-21	239.76	2	AIYNNMK(1)QFIR	0.766	0.238	0.152	0.135	2.03	1.798	1.636	plasma membrane	K05853	ATP2A; P-type Ca2+ transporter type 2A [EC:7.2.2.10]	hsa05410 Hypertrophic cardiomyopathy; hsa04972 Pancreatic secretion; hsa05017 Spinocerebellar ataxia; hsa05412 Arrhythmogenic right ventricular cardiomyopathy; hsa04020 Calcium signaling pathway; hsa04919 Thyroid hormone signaling pathway; hsa04261 Adrenergic signaling in cardiomyocytes; hsa05010 Alzheimer disease; hsa04260 Cardiac muscle contraction; hsa04024 cAMP signaling pathway; hsa05022 Pat…	GO:0001505 regulation of neurotransmitter levels; GO:0002026 regulation of the force of heart contraction; GO:0002027 regulation of heart rate; GO:0002237 response to molecule of bacterial origin; GO:0003008 system process; GO:0003012 muscle system process; GO:0003299 muscle hypertrophy in response to stress; GO:0003300 cardiac muscle hypertrophy; GO:0006810 transport; GO:0006811 ion transport; G…	GO:0005622 intracellular; GO:0005623 cell; GO:0005634 nucleus; GO:0005654 nucleoplasm; GO:0005737 cytoplasm; GO:0005783 endoplasmic reticulum; GO:0005789 endoplasmic reticulum membrane; GO:0005886 plasma membrane; GO:0005887 integral component of plasma membrane; GO:0009898 cytoplasmic side of plasma membrane; GO:0012505 endomembrane system; GO:0012506 vesicle membrane; GO:0014801 longitudinal sa…	GO:0000166 nucleotide binding; GO:0001664 G protein-coupled receptor binding; GO:0003824 catalytic activity; GO:0005102 signaling receptor binding; GO:0005215 transporter activity; GO:0005388 calcium transmembrane transporter activity, phosphorylative mechanism; GO:0005488 binding; GO:0005509 calcium ion binding; GO:0005515 protein binding; GO:0005524 ATP binding; GO:0008022 protein C-terminus bi…	PF00690; PF08282	Cation transporter/ATPase, N-terminus; haloacid dehalogenase-like hydrolase	P	KOG0202	Ca2+ transporting ATPase
O15126	SCAMP1	Secretory carrier-associated membrane protein 1 OS=Homo sapiens OX=9606 GN=SCAMP1 PE=1 SV=2	334	K	1.609	0.000188497	Up	1	3.73066e-165	401.44	3	TVQTAAANAASTAASSAAQNAFK(1)GNQI	2.3095	0.758	0.807	0.725	1.219	1.271	1.195	plasma membrane	K19995			GO:0001775 cell activation; GO:0002252 immune effector process; GO:0002263 cell activation involved in immune response; GO:0002274 myeloid leukocyte activation; GO:0002275 myeloid cell activation involved in immune response; GO:0002283 neutrophil activation involved in immune response; GO:0002366 leukocyte activation involved in immune response; GO:0002376 immune system process; GO:0002443 leukoc…	GO:0005622 intracellular; GO:0005623 cell; GO:0005737 cytoplasm; GO:0005768 endosome; GO:0005794 Golgi apparatus; GO:0005802 trans-Golgi network; GO:0005886 plasma membrane; GO:0008021 synaptic vesicle; GO:0010008 endosome membrane; GO:0012505 endomembrane system; GO:0012506 vesicle membrane; GO:0016020 membrane; GO:0016021 integral component of membrane; GO:0030133 transport vesicle; GO:0030135 …	GO:0005488 binding; GO:0005515 protein binding; GO:0019904 protein domain specific binding;			U	KOG3088	Secretory carrier membrane protein
O15126	SCAMP1	Secretory carrier-associated membrane protein 1 OS=Homo sapiens OX=9606 GN=SCAMP1 PE=1 SV=2	19	K	2.038	0.00216131	Up	1	6.78174e-73	200.45	3	SDFDSNPFADPDLNNPFK(1)DPSVTQVTR	0.043883	0.697	0.711	0.556	1.399	1.17	1.434	plasma membrane	K19995			GO:0001775 cell activation; GO:0002252 immune effector process; GO:0002263 cell activation involved in immune response; GO:0002274 myeloid leukocyte activation; GO:0002275 myeloid cell activation involved in immune response; GO:0002283 neutrophil activation involved in immune response; GO:0002366 leukocyte activation involved in immune response; GO:0002376 immune system process; GO:0002443 leukoc…	GO:0005622 intracellular; GO:0005623 cell; GO:0005737 cytoplasm; GO:0005768 endosome; GO:0005794 Golgi apparatus; GO:0005802 trans-Golgi network; GO:0005886 plasma membrane; GO:0008021 synaptic vesicle; GO:0010008 endosome membrane; GO:0012505 endomembrane system; GO:0012506 vesicle membrane; GO:0016020 membrane; GO:0016021 integral component of membrane; GO:0030133 transport vesicle; GO:0030135 …	GO:0005488 binding; GO:0005515 protein binding; GO:0019904 protein domain specific binding;			U	KOG3088	Secretory carrier membrane protein
P52294	KPNA1	Importin subunit alpha-5 OS=Homo sapiens OX=9606 GN=KPNA1 PE=1 SV=3	46	K	2.028	5.32926e-05	Up	1	0.0123067	122.54	2	EEQLFK(1)R	-0.97603	0.687	0.626	0.663	1.288	1.41	1.31	nucleus	K23940	KPNA1; importin subunit alpha-5	hsa05132 Salmonella infection; hsa05164 Influenza A	GO:0000018 regulation of DNA recombination; GO:0000737 DNA catabolic process, endonucleolytic; GO:0006139 nucleobase-containing compound metabolic process; GO:0006259 DNA metabolic process; GO:0006308 DNA catabolic process; GO:0006309 apoptotic DNA fragmentation; GO:0006606 protein import into nucleus; GO:0006607 NLS-bearing protein import into nucleus; GO:0006725 cellular aromatic compound metab…	GO:0005622 intracellular; GO:0005623 cell; GO:0005634 nucleus; GO:0005635 nuclear envelope; GO:0005643 nuclear pore; GO:0005654 nucleoplasm; GO:0005737 cytoplasm; GO:0005829 cytosol; GO:0012505 endomembrane system; GO:0030425 dendrite; GO:0031967 organelle envelope; GO:0031974 membrane-enclosed lumen; GO:0031975 envelope; GO:0031981 nuclear lumen; GO:0032991 protein-containing complex; GO:0036477…	GO:0005048 signal sequence binding; GO:0005215 transporter activity; GO:0005488 binding; GO:0008139 nuclear localization sequence binding; GO:0033218 amide binding; GO:0042277 peptide binding;			U	KOG0166	Karyopherin (importin) alpha
P52294	KPNA1	Importin subunit alpha-5 OS=Homo sapiens OX=9606 GN=KPNA1 PE=1 SV=3	311	K	1.702	0.00138936	Up	1	1.47231e-08	109.16	3	LVELLMHNDYK(1)VVSPALR	-0.075165	0.763	0.649	0.803	1.231	1.227	1.312	nucleus	K23940	KPNA1; importin subunit alpha-5	hsa05132 Salmonella infection; hsa05164 Influenza A	GO:0000018 regulation of DNA recombination; GO:0000737 DNA catabolic process, endonucleolytic; GO:0006139 nucleobase-containing compound metabolic process; GO:0006259 DNA metabolic process; GO:0006308 DNA catabolic process; GO:0006309 apoptotic DNA fragmentation; GO:0006606 protein import into nucleus; GO:0006607 NLS-bearing protein import into nucleus; GO:0006725 cellular aromatic compound metab…	GO:0005622 intracellular; GO:0005623 cell; GO:0005634 nucleus; GO:0005635 nuclear envelope; GO:0005643 nuclear pore; GO:0005654 nucleoplasm; GO:0005737 cytoplasm; GO:0005829 cytosol; GO:0012505 endomembrane system; GO:0030425 dendrite; GO:0031967 organelle envelope; GO:0031974 membrane-enclosed lumen; GO:0031975 envelope; GO:0031981 nuclear lumen; GO:0032991 protein-containing complex; GO:0036477…	GO:0005048 signal sequence binding; GO:0005215 transporter activity; GO:0005488 binding; GO:0008139 nuclear localization sequence binding; GO:0033218 amide binding; GO:0042277 peptide binding;			U	KOG0166	Karyopherin (importin) alpha
O15173	PGRMC2	Membrane-associated progesterone receptor component 2 OS=Homo sapiens OX=9606 GN=PGRMC2 PE=1 SV=1	162	K	2.963	0.000386161	Up	1	1.94493e-12	156.14	2	GLATFCLDK(1)DALR	-0.80139	0.532	0.415	0.57	1.564	1.438	1.493	cytoplasm	K17278			GO:0007154 cell communication; GO:0007165 signal transduction; GO:0009719 response to endogenous stimulus; GO:0009725 response to hormone; GO:0009755 hormone-mediated signaling pathway; GO:0009987 cellular process; GO:0010033 response to organic substance; GO:0014070 response to organic cyclic compound; GO:0023052 signaling; GO:0032870 cellular response to hormone stimulus; GO:0033993 response to…	GO:0005622 intracellular; GO:0005623 cell; GO:0005634 nucleus; GO:0005635 nuclear envelope; GO:0012505 endomembrane system; GO:0016020 membrane; GO:0016021 integral component of membrane; GO:0031224 intrinsic component of membrane; GO:0031967 organelle envelope; GO:0031975 envelope; GO:0043226 organelle; GO:0043227 membrane-bounded organelle; GO:0043229 intracellular organelle; GO:0043231 intrace…	GO:0003707 steroid hormone receptor activity; GO:0005488 binding; GO:0005496 steroid binding; GO:0008289 lipid binding; GO:0020037 heme binding; GO:0038023 signaling receptor activity; GO:0046906 tetrapyrrole binding; GO:0048037 cofactor binding; GO:0060089 molecular transducer activity; GO:0097159 organic cyclic compound binding; GO:1901363 heterocyclic compound binding;	PF00173	Cytochrome b5-like Heme/Steroid binding domain	S	KOG1110	Putative steroid membrane receptor Hpr6.6/25-Dx
O15228	GNPAT	Dihydroxyacetone phosphate acyltransferase OS=Homo sapiens OX=9606 GN=GNPAT PE=1 SV=1	113	K	1.851	0.000886725	Up	1	4.90201e-10	136.06	3	EEVSEILDEMSHK(1)LR	-1.2113	0.691	0.689	0.754	1.485	1.232	1.232	cytoplasm	K00649	GNPAT; glyceronephosphate O-acyltransferase [EC:2.3.1.42]	hsa04146 Peroxisome; hsa00564 Glycerophospholipid metabolism	GO:0001101 response to acid chemical; GO:0006605 protein targeting; GO:0006625 protein targeting to peroxisome; GO:0006629 lipid metabolic process; GO:0006644 phospholipid metabolic process; GO:0006650 glycerophospholipid metabolic process; GO:0006654 phosphatidic acid biosynthetic process; GO:0006662 glycerol ether metabolic process; GO:0006793 phosphorus metabolic process; GO:0006796 phosphate-…	GO:0005622 intracellular; GO:0005623 cell; GO:0005737 cytoplasm; GO:0005739 mitochondrion; GO:0005777 peroxisome; GO:0005778 peroxisomal membrane; GO:0005782 peroxisomal matrix; GO:0005829 cytosol; GO:0016020 membrane; GO:0031090 organelle membrane; GO:0031903 microbody membrane; GO:0031907 microbody lumen; GO:0031974 membrane-enclosed lumen; GO:0042579 microbody; GO:0043226 organelle; GO:0043227…	GO:0003824 catalytic activity; GO:0005102 signaling receptor binding; GO:0005488 binding; GO:0005515 protein binding; GO:0008374 O-acyltransferase activity; GO:0016287 glycerone-phosphate O-acyltransferase activity; GO:0016289 CoA hydrolase activity; GO:0016290 palmitoyl-CoA hydrolase activity; GO:0016407 acetyltransferase activity; GO:0016413 O-acetyltransferase activity; GO:0016740 transferase …			I	KOG3730	Acyl-CoA:dihydroxyactetone-phosphate acyltransferase DHAPAT
O15269	SPTLC1	Serine palmitoyltransferase 1 OS=Homo sapiens OX=9606 GN=SPTLC1 PE=1 SV=1	127	K	1.547	0.015483	Up	1	0.00224427	119.07	2	K(1)YGVGTCGPR	4.0315		0.688	0.803	1.082	1.273	1.105	cytoplasm	K00654	SPT; serine palmitoyltransferase [EC:2.3.1.50]	hsa00600 Sphingolipid metabolism; hsa04071 Sphingolipid signaling pathway; hsa01100 Metabolic pathways	GO:0006066 alcohol metabolic process; GO:0006629 lipid metabolic process; GO:0006643 membrane lipid metabolic process; GO:0006644 phospholipid metabolic process; GO:0006665 sphingolipid metabolic process; GO:0006667 sphinganine metabolic process; GO:0006670 sphingosine metabolic process; GO:0006672 ceramide metabolic process; GO:0006684 sphingomyelin metabolic process; GO:0006686 sphingomyelin bi…	GO:0002178 palmitoyltransferase complex; GO:0005622 intracellular; GO:0005623 cell; GO:0005737 cytoplasm; GO:0005783 endoplasmic reticulum; GO:0005789 endoplasmic reticulum membrane; GO:0012505 endomembrane system; GO:0016020 membrane; GO:0017059 serine C-palmitoyltransferase complex; GO:0031211 endoplasmic reticulum palmitoyltransferase complex; GO:0031984 organelle subcompartment; GO:0032991 pr…	GO:0003824 catalytic activity; GO:0004758 serine C-palmitoyltransferase activity; GO:0016408 C-acyltransferase activity; GO:0016409 palmitoyltransferase activity; GO:0016454 C-palmitoyltransferase activity; GO:0016740 transferase activity; GO:0016746 transferase activity, transferring acyl groups; GO:0016747 transferase activity, transferring acyl groups other than amino-acyl groups;	PF00155	Aminotransferase class I and II	O	KOG1358	Serine palmitoyltransferase
O15269	SPTLC1	Serine palmitoyltransferase 1 OS=Homo sapiens OX=9606 GN=SPTLC1 PE=1 SV=1	197	K	1.719	0.000610366	Up	1	5.882e-21	178.65	2	AACFAIQK(1)GLQASR	-0.95374	0.691	0.812	0.699	1.271	1.215	1.299	cytoplasm	K00654	SPT; serine palmitoyltransferase [EC:2.3.1.50]	hsa00600 Sphingolipid metabolism; hsa04071 Sphingolipid signaling pathway; hsa01100 Metabolic pathways	GO:0006066 alcohol metabolic process; GO:0006629 lipid metabolic process; GO:0006643 membrane lipid metabolic process; GO:0006644 phospholipid metabolic process; GO:0006665 sphingolipid metabolic process; GO:0006667 sphinganine metabolic process; GO:0006670 sphingosine metabolic process; GO:0006672 ceramide metabolic process; GO:0006684 sphingomyelin metabolic process; GO:0006686 sphingomyelin bi…	GO:0002178 palmitoyltransferase complex; GO:0005622 intracellular; GO:0005623 cell; GO:0005737 cytoplasm; GO:0005783 endoplasmic reticulum; GO:0005789 endoplasmic reticulum membrane; GO:0012505 endomembrane system; GO:0016020 membrane; GO:0017059 serine C-palmitoyltransferase complex; GO:0031211 endoplasmic reticulum palmitoyltransferase complex; GO:0031984 organelle subcompartment; GO:0032991 pr…	GO:0003824 catalytic activity; GO:0004758 serine C-palmitoyltransferase activity; GO:0016408 C-acyltransferase activity; GO:0016409 palmitoyltransferase activity; GO:0016454 C-palmitoyltransferase activity; GO:0016740 transferase activity; GO:0016746 transferase activity, transferring acyl groups; GO:0016747 transferase activity, transferring acyl groups other than amino-acyl groups;	PF00155	Aminotransferase class I and II	O	KOG1358	Serine palmitoyltransferase
O15269	SPTLC1	Serine palmitoyltransferase 1 OS=Homo sapiens OX=9606 GN=SPTLC1 PE=1 SV=1	375	K	1.898	0.00112178	Up	1	3.46073e-16	154.94	3	CGQIHK(1)ALQGISGLK	0.23708	0.752	0.654	0.661	1.384	1.151	1.388	cytoplasm	K00654	SPT; serine palmitoyltransferase [EC:2.3.1.50]	hsa00600 Sphingolipid metabolism; hsa04071 Sphingolipid signaling pathway; hsa01100 Metabolic pathways	GO:0006066 alcohol metabolic process; GO:0006629 lipid metabolic process; GO:0006643 membrane lipid metabolic process; GO:0006644 phospholipid metabolic process; GO:0006665 sphingolipid metabolic process; GO:0006667 sphinganine metabolic process; GO:0006670 sphingosine metabolic process; GO:0006672 ceramide metabolic process; GO:0006684 sphingomyelin metabolic process; GO:0006686 sphingomyelin bi…	GO:0002178 palmitoyltransferase complex; GO:0005622 intracellular; GO:0005623 cell; GO:0005737 cytoplasm; GO:0005783 endoplasmic reticulum; GO:0005789 endoplasmic reticulum membrane; GO:0012505 endomembrane system; GO:0016020 membrane; GO:0017059 serine C-palmitoyltransferase complex; GO:0031211 endoplasmic reticulum palmitoyltransferase complex; GO:0031984 organelle subcompartment; GO:0032991 pr…	GO:0003824 catalytic activity; GO:0004758 serine C-palmitoyltransferase activity; GO:0016408 C-acyltransferase activity; GO:0016409 palmitoyltransferase activity; GO:0016454 C-palmitoyltransferase activity; GO:0016740 transferase activity; GO:0016746 transferase activity, transferring acyl groups; GO:0016747 transferase activity, transferring acyl groups other than amino-acyl groups;	PF00155	Aminotransferase class I and II	O	KOG1358	Serine palmitoyltransferase
O15294	OGT	UDP-N-acetylglucosamine--peptide N-acetylglucosaminyltransferase 110 kDa subunit OS=Homo sapiens OX=9606 GN=OGT PE=1 SV=3	755	K	2.527	0.0340915	Up	0.834097	1.38169e-05	101.82	2	AFLDSLPDVK(0.166)IVK(0.834)	1.3749	0.355	0.635		1.047	1.516	1.19	cytoplasm	K09667	OGT; protein O-GlcNAc transferase [EC:2.4.1.255]	hsa00514 Other types of O-glycan biosynthesis; hsa04931 Insulin resistance	GO:0001678 cellular glucose homeostasis; GO:0001932 regulation of protein phosphorylation; GO:0001933 negative regulation of protein phosphorylation; GO:0001934 positive regulation of protein phosphorylation; GO:0002237 response to molecule of bacterial origin; GO:0006040 amino sugar metabolic process; GO:0006041 glucosamine metabolic process; GO:0006109 regulation of carbohydrate metabolic proce…	GO:0000123 histone acetyltransferase complex; GO:0000785 chromatin; GO:0000791 euchromatin; GO:0005622 intracellular; GO:0005623 cell; GO:0005634 nucleus; GO:0005654 nucleoplasm; GO:0005694 chromosome; GO:0005737 cytoplasm; GO:0005739 mitochondrion; GO:0005829 cytosol; GO:0005886 plasma membrane; GO:0012505 endomembrane system; GO:0016020 membrane; GO:0030141 secretory granule; GO:0031248 protein…	GO:0003824 catalytic activity; GO:0005488 binding; GO:0005515 protein binding; GO:0005543 phospholipid binding; GO:0005547 phosphatidylinositol-3,4,5-trisphosphate binding; GO:0008080 N-acetyltransferase activity; GO:0008134 transcription factor binding; GO:0008194 UDP-glycosyltransferase activity; GO:0008289 lipid binding; GO:0008375 acetylglucosaminyltransferase activity; GO:0016262 protein N-a…			GOT	KOG4626	O-linked N-acetylglucosamine transferase OGT
O15294	OGT	UDP-N-acetylglucosamine--peptide N-acetylglucosaminyltransferase 110 kDa subunit OS=Homo sapiens OX=9606 GN=OGT PE=1 SV=3	550	K	1.621	0.000647918	Up	1	0.00819292	77.072	2	DLK(1)LSDGR	0.68366	0.715	0.684		1.121	1.099	1.181	cytoplasm	K09667	OGT; protein O-GlcNAc transferase [EC:2.4.1.255]	hsa00514 Other types of O-glycan biosynthesis; hsa04931 Insulin resistance	GO:0001678 cellular glucose homeostasis; GO:0001932 regulation of protein phosphorylation; GO:0001933 negative regulation of protein phosphorylation; GO:0001934 positive regulation of protein phosphorylation; GO:0002237 response to molecule of bacterial origin; GO:0006040 amino sugar metabolic process; GO:0006041 glucosamine metabolic process; GO:0006109 regulation of carbohydrate metabolic proce…	GO:0000123 histone acetyltransferase complex; GO:0000785 chromatin; GO:0000791 euchromatin; GO:0005622 intracellular; GO:0005623 cell; GO:0005634 nucleus; GO:0005654 nucleoplasm; GO:0005694 chromosome; GO:0005737 cytoplasm; GO:0005739 mitochondrion; GO:0005829 cytosol; GO:0005886 plasma membrane; GO:0012505 endomembrane system; GO:0016020 membrane; GO:0030141 secretory granule; GO:0031248 protein…	GO:0003824 catalytic activity; GO:0005488 binding; GO:0005515 protein binding; GO:0005543 phospholipid binding; GO:0005547 phosphatidylinositol-3,4,5-trisphosphate binding; GO:0008080 N-acetyltransferase activity; GO:0008134 transcription factor binding; GO:0008194 UDP-glycosyltransferase activity; GO:0008289 lipid binding; GO:0008375 acetylglucosaminyltransferase activity; GO:0016262 protein N-a…			GOT	KOG4626	O-linked N-acetylglucosamine transferase OGT
O15355	PPM1G	Protein phosphatase 1G OS=Homo sapiens OX=9606 GN=PPM1G PE=1 SV=1	409	K	2.417	0.000392257	Up	1	1.31002e-06	111.98	3	NK(1)NLPPEEQMISALPDIK	-1.9911	0.563	0.647	0.52	1.531	1.303	1.347	nucleus	K17499			GO:0006464 cellular protein modification process; GO:0006470 protein dephosphorylation; GO:0006793 phosphorus metabolic process; GO:0006796 phosphate-containing compound metabolic process; GO:0006807 nitrogen compound metabolic process; GO:0007049 cell cycle; GO:0007050 cell cycle arrest; GO:0008152 metabolic process; GO:0009987 cellular process; GO:0016311 dephosphorylation; GO:0019538 protein m…	GO:0005622 intracellular; GO:0005623 cell; GO:0005634 nucleus; GO:0005654 nucleoplasm; GO:0031974 membrane-enclosed lumen; GO:0031981 nuclear lumen; GO:0043226 organelle; GO:0043227 membrane-bounded organelle; GO:0043229 intracellular organelle; GO:0043231 intracellular membrane-bounded organelle; GO:0043233 organelle lumen; GO:0070013 intracellular organelle lumen;	GO:0003824 catalytic activity; GO:0004721 phosphoprotein phosphatase activity; GO:0004722 protein serine/threonine phosphatase activity; GO:0016787 hydrolase activity; GO:0016788 hydrolase activity, acting on ester bonds; GO:0016791 phosphatase activity; GO:0042578 phosphoric ester hydrolase activity; GO:0140096 catalytic activity, acting on a protein;			T	KOG0699	Serine/threonine protein phosphatase
O43143	DHX15	Pre-mRNA-splicing factor ATP-dependent RNA helicase DHX15 OS=Homo sapiens OX=9606 GN=DHX15 PE=1 SV=2	790	K	1.577	8.77959e-05	Up	1	0.000575317	154.81	2	LQSK(1)EYSQY	-0.99898	0.777	0.804	0.754	1.178	1.267	1.237	nucleus	K12820	DHX15; pre-mRNA-splicing factor ATP-dependent RNA helicase DHX15/PRP43 [EC:3.6.4.13]	hsa03040 Spliceosome	GO:0000375 RNA splicing, via transesterification reactions; GO:0000377 RNA splicing, via transesterification reactions with bulged adenosine as nucleophile; GO:0000398 mRNA splicing, via spliceosome; GO:0006139 nucleobase-containing compound metabolic process; GO:0006396 RNA processing; GO:0006397 mRNA processing; GO:0006725 cellular aromatic compound metabolic process; GO:0006807 nitrogen compou…	GO:0005622 intracellular; GO:0005623 cell; GO:0005634 nucleus; GO:0005654 nucleoplasm; GO:0005681 spliceosomal complex; GO:0005689 U12-type spliceosomal complex; GO:0005730 nucleolus; GO:0005737 cytoplasm; GO:0016604 nuclear body; GO:0016607 nuclear speck; GO:0031974 membrane-enclosed lumen; GO:0031981 nuclear lumen; GO:0032991 protein-containing complex; GO:0043226 organelle; GO:0043227 membrane…	GO:0003676 nucleic acid binding; GO:0003723 RNA binding; GO:0003724 RNA helicase activity; GO:0003725 double-stranded RNA binding; GO:0003824 catalytic activity; GO:0004386 helicase activity; GO:0005488 binding; GO:0008186 RNA-dependent ATPase activity; GO:0016462 pyrophosphatase activity; GO:0016787 hydrolase activity; GO:0016817 hydrolase activity, acting on acid anhydrides; GO:0016818 hydrolas…	PF00270; PF04408; PF07717	DEAD/DEAH box helicase; Helicase associated domain (HA2); Oligonucleotide/oligosaccharide-binding (OB)-fold	A	KOG0925	mRNA splicing factor ATP-dependent RNA helicase
O43175	PHGDH	D-3-phosphoglycerate dehydrogenase OS=Homo sapiens OX=9606 GN=PHGDH PE=1 SV=4	21	K	6.86	8.21521e-06	Up	1	2.70925e-06	126.48	3	K(1)ILQDGGLQVVEK	3.194	0.215	0.219		1.439	1.474	1.553	cytoplasm	K00058	serA; D-3-phosphoglycerate dehydrogenase / 2-oxoglutarate reductase [EC:1.1.1.95 1.1.1.399]	hsa00260 Glycine, serine and threonine metabolism; hsa00270 Cysteine and methionine metabolism; hsa01200 Carbon metabolism; hsa01230 Biosynthesis of amino acids; hsa01100 Metabolic pathways	GO:0001505 regulation of neurotransmitter levels; GO:0006082 organic acid metabolic process; GO:0006091 generation of precursor metabolites and energy; GO:0006520 cellular amino acid metabolic process; GO:0006541 glutamine metabolic process; GO:0006544 glycine metabolic process; GO:0006563 L-serine metabolic process; GO:0006564 L-serine biosynthetic process; GO:0006566 threonine metabolic process…	GO:0005622 intracellular; GO:0005623 cell; GO:0005737 cytoplasm; GO:0005829 cytosol; GO:0043209 myelin sheath;	GO:0003824 catalytic activity; GO:0004617 phosphoglycerate dehydrogenase activity; GO:0009055 electron transfer activity; GO:0016491 oxidoreductase activity; GO:0016614 oxidoreductase activity, acting on CH-OH group of donors; GO:0016616 oxidoreductase activity, acting on the CH-OH group of donors, NAD or NADP as acceptor;	PF00389; PF02826	D-isomer specific 2-hydroxyacid dehydrogenase, catalytic domain; D-isomer specific 2-hydroxyacid dehydrogenase, NAD binding domain	E	KOG0068	D-3-phosphoglycerate dehydrogenase, D-isomer-specific 2-hydroxy acid dehydrogenase superfamily
O43242	PSMD3	26S proteasome non-ATPase regulatory subunit 3 OS=Homo sapiens OX=9606 GN=PSMD3 PE=1 SV=2	209	K	2.276	0.00601259	Up	1	1.39312e-05	106	3	ALDLVAAK(1)CYYYHAR	1.0926	0.625		0.457	1.278	1.219	1.197	cytoplasm	K03033	PSMD3; 26S proteasome regulatory subunit N3	hsa05017 Spinocerebellar ataxia; hsa05016 Huntington disease; hsa03050 Proteasome; hsa05169 Epstein-Barr virus infection; hsa05012 Parkinson disease; hsa05010 Alzheimer disease; hsa05022 Pathways of neurodegeneration - multiple diseases; hsa05014 Amyotrophic lateral sclerosis; hsa05020 Prion disease	GO:0001775 cell activation; GO:0002252 immune effector process; GO:0002263 cell activation involved in immune response; GO:0002274 myeloid leukocyte activation; GO:0002275 myeloid cell activation involved in immune response; GO:0002283 neutrophil activation involved in immune response; GO:0002366 leukocyte activation involved in immune response; GO:0002376 immune system process; GO:0002443 leukoc…	GO:0000502 proteasome complex; GO:0005576 extracellular region; GO:0005622 intracellular; GO:0005623 cell; GO:0005634 nucleus; GO:0005654 nucleoplasm; GO:0005737 cytoplasm; GO:0005829 cytosol; GO:0005838 proteasome regulatory particle; GO:0008541 proteasome regulatory particle, lid subcomplex; GO:0012505 endomembrane system; GO:0022624 proteasome accessory complex; GO:0030141 secretory granule; G…		PF01399	PCI domain	O	KOG2581	26S proteasome regulatory complex, subunit RPN3/PSMD3
O43292	GPAA1	Glycosylphosphatidylinositol anchor attachment 1 protein OS=Homo sapiens OX=9606 GN=GPAA1 PE=1 SV=3	345	K	2.256	4.54071e-05	Up	1	0.0016682	154.71	2	K(1)LNHLLER	-1.3	0.63	0.563	0.636	1.364	1.422	1.34	plasma membrane	K05289	GAA1; GPI-anchor transamidase subunit GAA1	hsa00563 Glycosylphosphatidylinositol (GPI)-anchor biosynthesis; hsa01100 Metabolic pathways	GO:0006464 cellular protein modification process; GO:0006497 protein lipidation; GO:0006505 GPI anchor metabolic process; GO:0006506 GPI anchor biosynthetic process; GO:0006621 protein retention in ER lumen; GO:0006629 lipid metabolic process; GO:0006643 membrane lipid metabolic process; GO:0006644 phospholipid metabolic process; GO:0006650 glycerophospholipid metabolic process; GO:0006661 phosph…	GO:0005622 intracellular; GO:0005623 cell; GO:0005737 cytoplasm; GO:0005783 endoplasmic reticulum; GO:0005789 endoplasmic reticulum membrane; GO:0005886 plasma membrane; GO:0005887 integral component of plasma membrane; GO:0012505 endomembrane system; GO:0016020 membrane; GO:0016021 integral component of membrane; GO:0030176 integral component of endoplasmic reticulum membrane; GO:0031224 intrins…	GO:0003824 catalytic activity; GO:0003923 GPI-anchor transamidase activity; GO:0005488 binding; GO:0005515 protein binding; GO:0008092 cytoskeletal protein binding; GO:0015631 tubulin binding; GO:0016787 hydrolase activity; GO:0140096 catalytic activity, acting on a protein;			O	KOG3566	Glycosylphosphatidylinositol anchor attachment protein GAA1
O43324	EEF1E1	Eukaryotic translation elongation factor 1 epsilon-1 OS=Homo sapiens OX=9606 GN=EEF1E1 PE=1 SV=1	136	K	1.663	0.00347144	Up	0.99397	2.11742e-07	119.94	2	FIVDLTVQEK(0.994)EK(0.006)	-0.21471	0.64	0.753	0.843	1.207	1.215	1.297	cytoplasm	K15439			GO:0006082 organic acid metabolic process; GO:0006139 nucleobase-containing compound metabolic process; GO:0006399 tRNA metabolic process; GO:0006412 translation; GO:0006418 tRNA aminoacylation for protein translation; GO:0006518 peptide metabolic process; GO:0006520 cellular amino acid metabolic process; GO:0006575 cellular modified amino acid metabolic process; GO:0006725 cellular aromatic comp…	GO:0005622 intracellular; GO:0005623 cell; GO:0005634 nucleus; GO:0005654 nucleoplasm; GO:0005730 nucleolus; GO:0005737 cytoplasm; GO:0005829 cytosol; GO:0017101 aminoacyl-tRNA synthetase multienzyme complex; GO:0031974 membrane-enclosed lumen; GO:0031981 nuclear lumen; GO:0032991 protein-containing complex; GO:0043226 organelle; GO:0043227 membrane-bounded organelle; GO:0043228 non-membrane-boun…	GO:0003824 catalytic activity; GO:0004364 glutathione transferase activity; GO:0016740 transferase activity; GO:0016765 transferase activity, transferring alkyl or aryl (other than methyl) groups;	PF00043	Glutathione S-transferase, C-terminal domain	J	KOG0867	Glutathione S-transferase
O43390	HNRNPR	Heterogeneous nuclear ribonucleoprotein R OS=Homo sapiens OX=9606 GN=HNRNPR PE=1 SV=1	300	K	4.836	1.7365e-05	Up	1	1.38467e-06	115.05	3	GFCFLEYEDHK(1)SAAQAR	-1.6799	0.311	0.376	0.348	1.787	1.608	1.61	nucleus	K13161						PF00076	RNA recognition motif. (a.k.a. RRM, RBD, or RNP domain)	A	KOG0117	Heterogeneous nuclear ribonucleoprotein R (RRM superfamily)
O43390	HNRNPR	Heterogeneous nuclear ribonucleoprotein R OS=Homo sapiens OX=9606 GN=HNRNPR PE=1 SV=1	235	K	1.526	0.00421816	Up	1	7.42263e-05	91.939	3	PGK(1)HLGVCISVANNR	0.12795		0.81	0.716	1.143	1.135	1.214	nucleus	K13161						PF00076	RNA recognition motif. (a.k.a. RRM, RBD, or RNP domain)	A	KOG0117	Heterogeneous nuclear ribonucleoprotein R (RRM superfamily)
O43390	HNRNPR	Heterogeneous nuclear ribonucleoprotein R OS=Homo sapiens OX=9606 GN=HNRNPR PE=1 SV=1	103	K	1.828	3.34642e-05	Up	1	0.00010858	101.45	2	SAFLCGVMK(1)TYR	0.58742	0.677	0.737	0.714	1.272	1.28	1.338	nucleus	K13161						PF00076	RNA recognition motif. (a.k.a. RRM, RBD, or RNP domain)	A	KOG0117	Heterogeneous nuclear ribonucleoprotein R (RRM superfamily)
O43390	HNRNPR	Heterogeneous nuclear ribonucleoprotein R OS=Homo sapiens OX=9606 GN=HNRNPR PE=1 SV=1	120	K	1.551	0.0244054	Up	1	0.000291003	124.06	2	VQESTK(1)GPDEAK	-0.24478	0.822		0.685	1.264	1.033	1.21	nucleus	K13161						PF00076	RNA recognition motif. (a.k.a. RRM, RBD, or RNP domain)	A	KOG0117	Heterogeneous nuclear ribonucleoprotein R (RRM superfamily)
O43396	TXNL1	Thioredoxin-like protein 1 OS=Homo sapiens OX=9606 GN=TXNL1 PE=1 SV=3	28	K	2.927	0.000723831	Up	1	0.00337771	100.84	2	LAVVK(1)FTMR	-2.2353		0.473	0.435	1.255	1.26	1.471	cytoplasm				GO:0006950 response to stress; GO:0006979 response to oxidative stress; GO:0008152 metabolic process; GO:0009636 response to toxic substance; GO:0009987 cellular process; GO:0019725 cellular homeostasis; GO:0033554 cellular response to stress; GO:0034599 cellular response to oxidative stress; GO:0042221 response to chemical; GO:0042592 homeostatic process; GO:0045454 cell redox homeostasis; GO:00…	GO:0005622 intracellular; GO:0005623 cell; GO:0005737 cytoplasm; GO:0005829 cytosol;	GO:0003824 catalytic activity; GO:0004791 thioredoxin-disulfide reductase activity; GO:0015035 protein disulfide oxidoreductase activity; GO:0015036 disulfide oxidoreductase activity; GO:0016209 antioxidant activity; GO:0016491 oxidoreductase activity; GO:0016651 oxidoreductase activity, acting on NAD(P)H; GO:0016667 oxidoreductase activity, acting on a sulfur group of donors; GO:0016668 oxidored…	PF00085; PF06201	Thioredoxin; PITH domain	O	KOG0908	Thioredoxin-like protein
O43399	TPD52L2	Tumor protein D54 OS=Homo sapiens OX=9606 GN=TPD52L2 PE=1 SV=2	55	K	1.501	0.0204632	Up	1	2.1458e-15	135.13	2	AELTK(1)VEEEIVTLR	1.622	0.686	0.747	0.944	1.326	1.122	1.119	cytoplasm,nucleus				GO:0042127 regulation of cell population proliferation; GO:0050789 regulation of biological process; GO:0050794 regulation of cellular process; GO:0065007 biological regulation;	GO:0005622 intracellular; GO:0005623 cell; GO:0005737 cytoplasm; GO:0048471 perinuclear region of cytoplasm;	GO:0005488 binding; GO:0005515 protein binding; GO:0042802 identical protein binding; GO:0042803 protein homodimerization activity; GO:0046982 protein heterodimerization activity; GO:0046983 protein dimerization activity;			S	KOG4010	Coiled-coil protein TPD52
O43463	SUV39H1	Histone-lysine N-methyltransferase SUV39H1 OS=Homo sapiens OX=9606 GN=SUV39H1 PE=1 SV=1	138	K	2.338	0.00664516	Up	1	0.000394538	150.17	2	WEQELNAK(1)R	1.6341	0.577		0.556	1.55	1.112	1.312	nucleus	K11419	SUV39H; [histone H3]-lysine9 N-trimethyltransferase SUV39H [EC:2.1.1.355]	hsa00310 Lysine degradation; hsa01100 Metabolic pathways	GO:0000122 negative regulation of transcription by RNA polymerase II; GO:0000183 rDNA heterochromatin assembly; GO:0001666 response to hypoxia; GO:0006323 DNA packaging; GO:0006325 chromatin organization; GO:0006342 chromatin silencing; GO:0006355 regulation of transcription, DNA-templated; GO:0006357 regulation of transcription by RNA polymerase II; GO:0006464 cellular protein modification proce…	GO:0000228 nuclear chromosome; GO:0000775 chromosome, centromeric region; GO:0000785 chromatin; GO:0000790 nuclear chromatin; GO:0000792 heterochromatin; GO:0000793 condensed chromosome; GO:0000794 condensed nuclear chromosome; GO:0005622 intracellular; GO:0005623 cell; GO:0005634 nucleus; GO:0005652 nuclear lamina; GO:0005654 nucleoplasm; GO:0005677 chromatin silencing complex; GO:0005694 chromo…	GO:0000976 transcription regulatory region sequence-specific DNA binding; GO:0000977 RNA polymerase II transcription regulatory region sequence-specific DNA binding; GO:0001067 regulatory region nucleic acid binding; GO:0003676 nucleic acid binding; GO:0003677 DNA binding; GO:0003682 chromatin binding; GO:0003690 double-stranded DNA binding; GO:0003824 catalytic activity; GO:0005488 binding; GO:0…	PF00385	Chromo (CHRromatin Organisation MOdifier) domain	B	KOG1082	Histone H3 (Lys9) methyltransferase SUV39H1/Clr4, required for transcriptional silencing
O43464	HTRA2	Serine protease HTRA2, mitochondrial OS=Homo sapiens OX=9606 GN=HTRA2 PE=1 SV=2	237	K	1.637	0.000526234	Up	1	8.20419e-09	126.48	2	IQTK(1)EPLPTLPLGR	-1.4764	0.813	0.706	0.807	1.301	1.275	1.231	mitochondria	K08669	HTRA2; HtrA serine peptidase 2 [EC:3.4.21.108]	hsa04215 Apoptosis - multiple species; hsa04210 Apoptosis; hsa05022 Pathways of neurodegeneration - multiple diseases; hsa05012 Parkinson disease	GO:0001101 response to acid chemical; GO:0006508 proteolysis; GO:0006807 nitrogen compound metabolic process; GO:0006915 apoptotic process; GO:0006950 response to stress; GO:0006974 cellular response to DNA damage stimulus; GO:0006979 response to oxidative stress; GO:0006996 organelle organization; GO:0007005 mitochondrion organization; GO:0007154 cell communication; GO:0007165 signal transductio…	GO:0000785 chromatin; GO:0005622 intracellular; GO:0005623 cell; GO:0005634 nucleus; GO:0005694 chromosome; GO:0005737 cytoplasm; GO:0005739 mitochondrion; GO:0005740 mitochondrial envelope; GO:0005758 mitochondrial intermembrane space; GO:0005783 endoplasmic reticulum; GO:0005789 endoplasmic reticulum membrane; GO:0005829 cytosol; GO:0005856 cytoskeleton; GO:0005886 plasma membrane; GO:0005887 i…	GO:0003824 catalytic activity; GO:0004175 endopeptidase activity; GO:0004252 serine-type endopeptidase activity; GO:0005488 binding; GO:0005515 protein binding; GO:0008233 peptidase activity; GO:0008236 serine-type peptidase activity; GO:0016787 hydrolase activity; GO:0017171 serine hydrolase activity; GO:0042802 identical protein binding; GO:0051082 unfolded protein binding; GO:0070011 peptidase…	PF13365	Trypsin-like peptidase domain	O	KOG1320	Serine protease
O43482	OIP5	Protein Mis18-beta OS=Homo sapiens OX=9606 GN=OIP5 PE=1 SV=2	226	K	1.613	0.045463	Up	1	5.82757e-12	144.27	2	ILSEVTPDQSK(1)PEN	2.3874	0.773	0.69		0.982	1.41	1.148	cytoplasm,nucleus	K11565			GO:0006323 DNA packaging; GO:0006325 chromatin organization; GO:0006333 chromatin assembly or disassembly; GO:0006334 nucleosome assembly; GO:0006336 DNA replication-independent nucleosome assembly; GO:0006338 chromatin remodeling; GO:0006996 organelle organization; GO:0007059 chromosome segregation; GO:0007154 cell communication; GO:0009987 cellular process; GO:0016043 cellular component organiz…	GO:0000775 chromosome, centromeric region; GO:0000785 chromatin; GO:0005622 intracellular; GO:0005623 cell; GO:0005634 nucleus; GO:0005654 nucleoplasm; GO:0005694 chromosome; GO:0005737 cytoplasm; GO:0005829 cytosol; GO:0010369 chromocenter; GO:0015030 Cajal body; GO:0016604 nuclear body; GO:0016607 nuclear speck; GO:0031974 membrane-enclosed lumen; GO:0031981 nuclear lumen; GO:0043226 organelle;…	GO:0005488 binding; GO:0005515 protein binding; GO:0042802 identical protein binding;	PF03226	Yippee putative zinc-binding protein
O43491	EPB41L2	Band 4.1-like protein 2 OS=Homo sapiens OX=9606 GN=EPB41L2 PE=1 SV=1	652	K	1.563	0.019861	Up	1	5.74776e-05	134.66	3	HQASISELK(1)R	-1.1034	0.639	0.886	0.839	1.303	1.315	1.076	nucleus				GO:0006996 organelle organization; GO:0007010 cytoskeleton organization; GO:0008360 regulation of cell shape; GO:0009987 cellular process; GO:0016043 cellular component organization; GO:0022603 regulation of anatomical structure morphogenesis; GO:0022604 regulation of cell morphogenesis; GO:0030029 actin filament-based process; GO:0030036 actin cytoskeleton organization; GO:0031032 actomyosin str…	GO:0005622 intracellular; GO:0005623 cell; GO:0005634 nucleus; GO:0005654 nucleoplasm; GO:0005737 cytoplasm; GO:0005829 cytosol; GO:0005856 cytoskeleton; GO:0005886 plasma membrane; GO:0005938 cell cortex; GO:0008091 spectrin; GO:0015629 actin cytoskeleton; GO:0016020 membrane; GO:0030054 cell junction; GO:0030863 cortical cytoskeleton; GO:0030864 cortical actin cytoskeleton; GO:0031974 membrane-…	GO:0003779 actin binding; GO:0005198 structural molecule activity; GO:0005200 structural constituent of cytoskeleton; GO:0005488 binding; GO:0005515 protein binding; GO:0008092 cytoskeletal protein binding; GO:0019904 protein domain specific binding; GO:0030507 spectrin binding; GO:0042731 PH domain binding;	PF09379; PF00373; PF09380; PF04382; PF05902	FERM N-terminal domain ; FERM central domain; FERM C-terminal PH-like domain; SAB domain; 4.1 protein C-terminal domain (CTD)	Z	KOG3530	FERM domain protein EHM2
O43491	EPB41L2	Band 4.1-like protein 2 OS=Homo sapiens OX=9606 GN=EPB41L2 PE=1 SV=1	178	K	1.797	0.0025189	Up	1	8.55154e-11	105.78	2	VK(1)ETQEDKLEGGAAK	-2.5878	0.64	0.742		1.29	1.243	1.193	nucleus				GO:0006996 organelle organization; GO:0007010 cytoskeleton organization; GO:0008360 regulation of cell shape; GO:0009987 cellular process; GO:0016043 cellular component organization; GO:0022603 regulation of anatomical structure morphogenesis; GO:0022604 regulation of cell morphogenesis; GO:0030029 actin filament-based process; GO:0030036 actin cytoskeleton organization; GO:0031032 actomyosin str…	GO:0005622 intracellular; GO:0005623 cell; GO:0005634 nucleus; GO:0005654 nucleoplasm; GO:0005737 cytoplasm; GO:0005829 cytosol; GO:0005856 cytoskeleton; GO:0005886 plasma membrane; GO:0005938 cell cortex; GO:0008091 spectrin; GO:0015629 actin cytoskeleton; GO:0016020 membrane; GO:0030054 cell junction; GO:0030863 cortical cytoskeleton; GO:0030864 cortical actin cytoskeleton; GO:0031974 membrane-…	GO:0003779 actin binding; GO:0005198 structural molecule activity; GO:0005200 structural constituent of cytoskeleton; GO:0005488 binding; GO:0005515 protein binding; GO:0008092 cytoskeletal protein binding; GO:0019904 protein domain specific binding; GO:0030507 spectrin binding; GO:0042731 PH domain binding;	PF09379; PF00373; PF09380; PF04382; PF05902	FERM N-terminal domain ; FERM central domain; FERM C-terminal PH-like domain; SAB domain; 4.1 protein C-terminal domain (CTD)	Z	KOG3530	FERM domain protein EHM2
O43491	EPB41L2	Band 4.1-like protein 2 OS=Homo sapiens OX=9606 GN=EPB41L2 PE=1 SV=1	474	K	1.748	0.00315396	Up	1	1.09586e-06	100.56	4	VRPAELEQFESTIGFK(1)LPNHR	-1.2924		0.758	0.65	1.214	1.193	1.285	nucleus				GO:0006996 organelle organization; GO:0007010 cytoskeleton organization; GO:0008360 regulation of cell shape; GO:0009987 cellular process; GO:0016043 cellular component organization; GO:0022603 regulation of anatomical structure morphogenesis; GO:0022604 regulation of cell morphogenesis; GO:0030029 actin filament-based process; GO:0030036 actin cytoskeleton organization; GO:0031032 actomyosin str…	GO:0005622 intracellular; GO:0005623 cell; GO:0005634 nucleus; GO:0005654 nucleoplasm; GO:0005737 cytoplasm; GO:0005829 cytosol; GO:0005856 cytoskeleton; GO:0005886 plasma membrane; GO:0005938 cell cortex; GO:0008091 spectrin; GO:0015629 actin cytoskeleton; GO:0016020 membrane; GO:0030054 cell junction; GO:0030863 cortical cytoskeleton; GO:0030864 cortical actin cytoskeleton; GO:0031974 membrane-…	GO:0003779 actin binding; GO:0005198 structural molecule activity; GO:0005200 structural constituent of cytoskeleton; GO:0005488 binding; GO:0005515 protein binding; GO:0008092 cytoskeletal protein binding; GO:0019904 protein domain specific binding; GO:0030507 spectrin binding; GO:0042731 PH domain binding;	PF09379; PF00373; PF09380; PF04382; PF05902	FERM N-terminal domain ; FERM central domain; FERM C-terminal PH-like domain; SAB domain; 4.1 protein C-terminal domain (CTD)	Z	KOG3530	FERM domain protein EHM2
O43592	XPOT	Exportin-T OS=Homo sapiens OX=9606 GN=XPOT PE=1 SV=2	634	K	1.734	0.000294906	Up	1	2.48606e-15	121.86	2	ILLEK(1)LMLAQDEER	0.80884	0.7	0.716	0.768	1.357	1.224	1.205	cytoplasm	K14288	XPOT; exportin-T	hsa03013 RNA transport	GO:0006403 RNA localization; GO:0006405 RNA export from nucleus; GO:0006409 tRNA export from nucleus; GO:0006611 protein export from nucleus; GO:0006810 transport; GO:0006886 intracellular protein transport; GO:0006913 nucleocytoplasmic transport; GO:0008104 protein localization; GO:0015031 protein transport; GO:0015833 peptide transport; GO:0015931 nucleobase-containing compound transport; GO:00…	GO:0005622 intracellular; GO:0005623 cell; GO:0005634 nucleus; GO:0005635 nuclear envelope; GO:0005643 nuclear pore; GO:0005654 nucleoplasm; GO:0005737 cytoplasm; GO:0005829 cytosol; GO:0012505 endomembrane system; GO:0016363 nuclear matrix; GO:0031967 organelle envelope; GO:0031974 membrane-enclosed lumen; GO:0031975 envelope; GO:0031981 nuclear lumen; GO:0032991 protein-containing complex; GO:0…	GO:0000049 tRNA binding; GO:0003676 nucleic acid binding; GO:0003723 RNA binding; GO:0005488 binding; GO:0005515 protein binding; GO:0008536 Ran GTPase binding; GO:0017016 Ras GTPase binding; GO:0019899 enzyme binding; GO:0031267 small GTPase binding; GO:0051020 GTPase binding; GO:0097159 organic cyclic compound binding; GO:1901363 heterocyclic compound binding;			JUY	KOG2021	Nuclear mRNA export factor receptor LOS1/Exportin-t (importin beta superfamily)
O43663	PRC1	Protein regulator of cytokinesis 1 OS=Homo sapiens OX=9606 GN=PRC1 PE=1 SV=2	17	K	1.89	0.000699373	Up	1	4.06573e-48	185.9	3	SEVLAEESIVCLQK(1)ALNHLR	-1.1638	0.718	0.68	0.676	1.146	1.364	1.409	nucleus	K16732			GO:0000022 mitotic spindle elongation; GO:0000070 mitotic sister chromatid segregation; GO:0000226 microtubule cytoskeleton organization; GO:0000278 mitotic cell cycle; GO:0000280 nuclear division; GO:0000819 sister chromatid segregation; GO:0006996 organelle organization; GO:0007010 cytoskeleton organization; GO:0007017 microtubule-based process; GO:0007049 cell cycle; GO:0007051 spindle organiz…	GO:0005622 intracellular; GO:0005623 cell; GO:0005634 nucleus; GO:0005737 cytoplasm; GO:0005819 spindle; GO:0005829 cytosol; GO:0005856 cytoskeleton; GO:0005874 microtubule; GO:0005876 spindle microtubule; GO:0015630 microtubule cytoskeleton; GO:0030496 midbody; GO:0043226 organelle; GO:0043227 membrane-bounded organelle; GO:0043228 non-membrane-bounded organelle; GO:0043229 intracellular organel…	GO:0005488 binding; GO:0005515 protein binding; GO:0008092 cytoskeletal protein binding; GO:0019894 kinesin binding; GO:0019899 enzyme binding; GO:0019900 kinase binding; GO:0019901 protein kinase binding; GO:0042802 identical protein binding;			Z	KOG4302	Microtubule-associated protein essential for anaphase spindle elongation
O43670	ZNF207	BUB3-interacting and GLEBS motif-containing protein ZNF207 OS=Homo sapiens OX=9606 GN=ZNF207 PE=1 SV=1	24	K	2.179	0.0320635	Up	1	8.95778e-07	116.13	3	DFDDEK(1)ILIQHQK	2.686		0.55	0.692	1.237	1.469		nucleus				GO:0000070 mitotic sister chromatid segregation; GO:0000075 cell cycle checkpoint; GO:0000226 microtubule cytoskeleton organization; GO:0000278 mitotic cell cycle; GO:0000280 nuclear division; GO:0000819 sister chromatid segregation; GO:0001578 microtubule bundle formation; GO:0006355 regulation of transcription, DNA-templated; GO:0006996 organelle organization; GO:0007010 cytoskeleton organizati…	GO:0000775 chromosome, centromeric region; GO:0000776 kinetochore; GO:0005622 intracellular; GO:0005623 cell; GO:0005634 nucleus; GO:0005654 nucleoplasm; GO:0005694 chromosome; GO:0005730 nucleolus; GO:0005856 cytoskeleton; GO:0031974 membrane-enclosed lumen; GO:0031981 nuclear lumen; GO:0032991 protein-containing complex; GO:0043226 organelle; GO:0043227 membrane-bounded organelle; GO:0043228 no…	GO:0003700 DNA-binding transcription factor activity; GO:0005488 binding; GO:0005515 protein binding; GO:0005539 glycosaminoglycan binding; GO:0008017 microtubule binding; GO:0008092 cytoskeletal protein binding; GO:0008201 heparin binding; GO:0008270 zinc ion binding; GO:0015631 tubulin binding; GO:0043167 ion binding; GO:0043168 anion binding; GO:0043169 cation binding; GO:0046872 metal ion bin…			S	KOG2893	Zn finger protein
O43681	GET3	ATPase GET3 OS=Homo sapiens OX=9606 GN=GET3 PE=1 SV=2	86	K	1.959	0.000109234	Up	0.915215	1.22672e-79	188.98	3	ESVLIISTDPAHNISDAFDQK(0.915)FSK(0.085)	3.9922	0.641	0.714	0.688	1.413	1.317	1.272	cytoplasm	K01551			GO:0006810 transport; GO:0006811 ion transport; GO:0006820 anion transport; GO:0006950 response to stress; GO:0006986 response to unfolded protein; GO:0006996 organelle organization; GO:0007029 endoplasmic reticulum organization; GO:0007154 cell communication; GO:0007165 signal transduction; GO:0008104 protein localization; GO:0009987 cellular process; GO:0010033 response to organic substance; GO…	GO:0005622 intracellular; GO:0005623 cell; GO:0005634 nucleus; GO:0005730 nucleolus; GO:0005737 cytoplasm; GO:0005783 endoplasmic reticulum; GO:0005789 endoplasmic reticulum membrane; GO:0012505 endomembrane system; GO:0016020 membrane; GO:0031974 membrane-enclosed lumen; GO:0031981 nuclear lumen; GO:0031984 organelle subcompartment; GO:0042175 nuclear outer membrane-endoplasmic reticulum membran…	GO:0005215 transporter activity; GO:0008509 anion transmembrane transporter activity; GO:0015075 ion transmembrane transporter activity; GO:0015103 inorganic anion transmembrane transporter activity; GO:0015105 arsenite transmembrane transporter activity; GO:0015318 inorganic molecular entity transmembrane transporter activity; GO:0022857 transmembrane transporter activity;	PF02374	Anion-transporting ATPase	P	KOG2825	Putative arsenite-translocating ATPase
O43683	BUB1	Mitotic checkpoint serine/threonine-protein kinase BUB1 OS=Homo sapiens OX=9606 GN=BUB1 PE=1 SV=1	216	K	2.32	0.00102398	Up	1	1.55063e-08	128.68	3	VITISK(1)SEYSVHSSLASK	2.8965	0.578	0.492	0.676	1.265	1.344	1.441	nucleus	K02178	BUB1; checkpoint serine/threonine-protein kinase [EC:2.7.11.1]	hsa04110 Cell cycle; hsa04914 Progesterone-mediated oocyte maturation; hsa04114 Oocyte meiosis	GO:0000003 reproduction; GO:0000075 cell cycle checkpoint; GO:0000278 mitotic cell cycle; GO:0000280 nuclear division; GO:0000819 sister chromatid segregation; GO:0006464 cellular protein modification process; GO:0006468 protein phosphorylation; GO:0006793 phosphorus metabolic process; GO:0006796 phosphate-containing compound metabolic process; GO:0006807 nitrogen compound metabolic process; GO:0…	GO:0000228 nuclear chromosome; GO:0000775 chromosome, centromeric region; GO:0000776 kinetochore; GO:0000777 condensed chromosome kinetochore; GO:0000778 condensed nuclear chromosome kinetochore; GO:0000779 condensed chromosome, centromeric region; GO:0000780 condensed nuclear chromosome, centromeric region; GO:0000793 condensed chromosome; GO:0000794 condensed nuclear chromosome; GO:0000940 cond…	GO:0003824 catalytic activity; GO:0004672 protein kinase activity; GO:0016301 kinase activity; GO:0016740 transferase activity; GO:0016772 transferase activity, transferring phosphorus-containing groups; GO:0016773 phosphotransferase activity, alcohol group as acceptor; GO:0140096 catalytic activity, acting on a protein;	PF08311; PF00069	Mad3/BUB1 homology region 1; Protein kinase domain	D	KOG1166	Mitotic checkpoint serine/threonine protein kinase
O43707	ACTN4	Alpha-actinin-4 OS=Homo sapiens OX=9606 GN=ACTN4 PE=1 SV=2	214	K	1.709	0.00346314	Up	1	0.00130892	68.548	3	HRPELIEYDK(1)LR	0.11948	0.803	0.65	0.747	1.149	1.206	1.404	cytoplasm	K05699	ACTN1_4; actinin alpha 1/4	hsa04510 Focal adhesion; hsa05146 Amoebiasis; hsa05203 Viral carcinogenesis; hsa04530 Tight junction; hsa05131 Shigellosis; hsa04810 Regulation of actin cytoskeleton; hsa05322 Systemic lupus erythematosus; hsa04520 Adherens junction; hsa04670 Leukocyte transendothelial migration	GO:0001666 response to hypoxia; GO:0002028 regulation of sodium ion transport; GO:0002576 platelet degranulation; GO:0006810 transport; GO:0006887 exocytosis; GO:0006928 movement of cell or subcellular component; GO:0006950 response to stress; GO:0006996 organelle organization; GO:0007010 cytoskeleton organization; GO:0007015 actin filament organization; GO:0007043 cell-cell junction assembly; GO…	GO:0001725 stress fiber; GO:0005576 extracellular region; GO:0005622 intracellular; GO:0005623 cell; GO:0005634 nucleus; GO:0005654 nucleoplasm; GO:0005737 cytoplasm; GO:0005829 cytosol; GO:0005856 cytoskeleton; GO:0005911 cell-cell junction; GO:0005938 cell cortex; GO:0012505 endomembrane system; GO:0015629 actin cytoskeleton; GO:0016604 nuclear body; GO:0030016 myofibril; GO:0030017 sarcomere; …	GO:0000976 transcription regulatory region sequence-specific DNA binding; GO:0000977 RNA polymerase II transcription regulatory region sequence-specific DNA binding; GO:0001067 regulatory region nucleic acid binding; GO:0001882 nucleoside binding; GO:0003676 nucleic acid binding; GO:0003677 DNA binding; GO:0003682 chromatin binding; GO:0003690 double-stranded DNA binding; GO:0003712 transcription…	PF00307; PF00435; PF08726	Calponin homology (CH) domain; Spectrin repeat; Ca2+ insensitive EF hand	Z	KOG0035	Ca2+-binding actin-bundling protein (actinin), alpha chain (EF-Hand protein superfamily)
O43707	ACTN4	Alpha-actinin-4 OS=Homo sapiens OX=9606 GN=ACTN4 PE=1 SV=2	350	K	1.597	0.00331486	Up	1	1.12524e-13	159.82	3	VQEK(1)CQLEINFNTLQTK	-0.69682	0.658	0.814	0.823	1.221	1.265	1.18	cytoplasm	K05699	ACTN1_4; actinin alpha 1/4	hsa04510 Focal adhesion; hsa05146 Amoebiasis; hsa05203 Viral carcinogenesis; hsa04530 Tight junction; hsa05131 Shigellosis; hsa04810 Regulation of actin cytoskeleton; hsa05322 Systemic lupus erythematosus; hsa04520 Adherens junction; hsa04670 Leukocyte transendothelial migration	GO:0001666 response to hypoxia; GO:0002028 regulation of sodium ion transport; GO:0002576 platelet degranulation; GO:0006810 transport; GO:0006887 exocytosis; GO:0006928 movement of cell or subcellular component; GO:0006950 response to stress; GO:0006996 organelle organization; GO:0007010 cytoskeleton organization; GO:0007015 actin filament organization; GO:0007043 cell-cell junction assembly; GO…	GO:0001725 stress fiber; GO:0005576 extracellular region; GO:0005622 intracellular; GO:0005623 cell; GO:0005634 nucleus; GO:0005654 nucleoplasm; GO:0005737 cytoplasm; GO:0005829 cytosol; GO:0005856 cytoskeleton; GO:0005911 cell-cell junction; GO:0005938 cell cortex; GO:0012505 endomembrane system; GO:0015629 actin cytoskeleton; GO:0016604 nuclear body; GO:0030016 myofibril; GO:0030017 sarcomere; …	GO:0000976 transcription regulatory region sequence-specific DNA binding; GO:0000977 RNA polymerase II transcription regulatory region sequence-specific DNA binding; GO:0001067 regulatory region nucleic acid binding; GO:0001882 nucleoside binding; GO:0003676 nucleic acid binding; GO:0003677 DNA binding; GO:0003682 chromatin binding; GO:0003690 double-stranded DNA binding; GO:0003712 transcription…	PF00307; PF00435; PF08726	Calponin homology (CH) domain; Spectrin repeat; Ca2+ insensitive EF hand	Z	KOG0035	Ca2+-binding actin-bundling protein (actinin), alpha chain (EF-Hand protein superfamily)
O43719	HTATSF1	HIV Tat-specific factor 1 OS=Homo sapiens OX=9606 GN=HTATSF1 PE=1 SV=1	190	K	1.688	3.21534e-06	Up	1	0.0012332	96.311	2	GDGLCCYLK(1)R	-0.31525	0.723	0.754	0.746	1.243	1.267	1.242	nucleus	K13093			GO:0000375 RNA splicing, via transesterification reactions; GO:0000377 RNA splicing, via transesterification reactions with bulged adenosine as nucleophile; GO:0000398 mRNA splicing, via spliceosome; GO:0006139 nucleobase-containing compound metabolic process; GO:0006355 regulation of transcription, DNA-templated; GO:0006357 regulation of transcription by RNA polymerase II; GO:0006396 RNA process…	GO:0005622 intracellular; GO:0005623 cell; GO:0005634 nucleus; GO:0005654 nucleoplasm; GO:0005681 spliceosomal complex; GO:0005684 U2-type spliceosomal complex; GO:0005686 U2 snRNP; GO:0030532 small nuclear ribonucleoprotein complex; GO:0031974 membrane-enclosed lumen; GO:0031981 nuclear lumen; GO:0032991 protein-containing complex; GO:0043226 organelle; GO:0043227 membrane-bounded organelle; GO:…	GO:0003676 nucleic acid binding; GO:0003723 RNA binding; GO:0005488 binding; GO:0097159 organic cyclic compound binding; GO:1901363 heterocyclic compound binding;	PF00076	RNA recognition motif. (a.k.a. RRM, RBD, or RNP domain)	K	KOG1548	Transcription elongation factor TAT-SF1
O43765	SGTA	Small glutamine-rich tetratricopeptide repeat-containing protein alpha OS=Homo sapiens OX=9606 GN=SGTA PE=1 SV=1	103	K	1.58	9.71491e-06	Up	1	3.41976e-111	263.49	3	TEGNEQMK(1)VENFEAAVHFYGK	-0.17843	0.778	0.742	0.771	1.212	1.219	1.189	cytoplasm,nucleus	K16365			GO:0006508 proteolysis; GO:0006511 ubiquitin-dependent protein catabolic process; GO:0006807 nitrogen compound metabolic process; GO:0006950 response to stress; GO:0006996 organelle organization; GO:0007029 endoplasmic reticulum organization; GO:0008104 protein localization; GO:0008152 metabolic process; GO:0009056 catabolic process; GO:0009057 macromolecule catabolic process; GO:0009892 negative…	GO:0005622 intracellular; GO:0005623 cell; GO:0005634 nucleus; GO:0005737 cytoplasm; GO:0005829 cytosol; GO:0016020 membrane; GO:0043226 organelle; GO:0043227 membrane-bounded organelle; GO:0043229 intracellular organelle; GO:0043231 intracellular membrane-bounded organelle;	GO:0005488 binding; GO:0005515 protein binding; GO:0042802 identical protein binding; GO:0042803 protein homodimerization activity; GO:0043621 protein self-association; GO:0044877 protein-containing complex binding; GO:0046982 protein heterodimerization activity; GO:0046983 protein dimerization activity; GO:1904288 BAT3 complex binding;			S	KOG0553	TPR repeat-containing protein
O43809	NUDT21	Cleavage and polyadenylation specificity factor subunit 5 OS=Homo sapiens OX=9606 GN=NUDT21 PE=1 SV=1	73	K	1.714	0.000973252	Up	1	0.00362403	91.783	3	MREEFDK(1)IGMR	2.0095	0.741	0.803	0.652	1.218	1.265	1.282	mitochondria	K14397	NUDT21; cleavage and polyadenylation specificity factor subunit 5	hsa03015 mRNA surveillance pathway	GO:0000375 RNA splicing, via transesterification reactions; GO:0000377 RNA splicing, via transesterification reactions with bulged adenosine as nucleophile; GO:0000398 mRNA splicing, via spliceosome; GO:0002682 regulation of immune system process; GO:0002684 positive regulation of immune system process; GO:0006139 nucleobase-containing compound metabolic process; GO:0006351 transcription, DNA-tem…	GO:0005622 intracellular; GO:0005623 cell; GO:0005634 nucleus; GO:0005654 nucleoplasm; GO:0005737 cytoplasm; GO:0005813 centrosome; GO:0005815 microtubule organizing center; GO:0005847 mRNA cleavage and polyadenylation specificity factor complex; GO:0005849 mRNA cleavage factor complex; GO:0005856 cytoskeleton; GO:0015630 microtubule cytoskeleton; GO:0016604 nuclear body; GO:0031974 membrane-encl…	GO:0003676 nucleic acid binding; GO:0003682 chromatin binding; GO:0003723 RNA binding; GO:0003729 mRNA binding; GO:0005488 binding; GO:0005515 protein binding; GO:0017091 AU-rich element binding; GO:0019899 enzyme binding; GO:0042802 identical protein binding; GO:0042803 protein homodimerization activity; GO:0042826 histone deacetylase binding; GO:0046983 protein dimerization activity; GO:0097159…	PF13869	Nucleotide hydrolase	A	KOG1689	mRNA cleavage factor I subunit
O43809	NUDT21	Cleavage and polyadenylation specificity factor subunit 5 OS=Homo sapiens OX=9606 GN=NUDT21 PE=1 SV=1	182	K	3.79	0.013487	Up	1	3.30629e-12	156.73	3	LFLVQLQEK(1)ALFAVPK	-1.1319	0.21	0.387	0.636	1.753	1.257	1.663	mitochondria	K14397	NUDT21; cleavage and polyadenylation specificity factor subunit 5	hsa03015 mRNA surveillance pathway	GO:0000375 RNA splicing, via transesterification reactions; GO:0000377 RNA splicing, via transesterification reactions with bulged adenosine as nucleophile; GO:0000398 mRNA splicing, via spliceosome; GO:0002682 regulation of immune system process; GO:0002684 positive regulation of immune system process; GO:0006139 nucleobase-containing compound metabolic process; GO:0006351 transcription, DNA-tem…	GO:0005622 intracellular; GO:0005623 cell; GO:0005634 nucleus; GO:0005654 nucleoplasm; GO:0005737 cytoplasm; GO:0005813 centrosome; GO:0005815 microtubule organizing center; GO:0005847 mRNA cleavage and polyadenylation specificity factor complex; GO:0005849 mRNA cleavage factor complex; GO:0005856 cytoskeleton; GO:0015630 microtubule cytoskeleton; GO:0016604 nuclear body; GO:0031974 membrane-encl…	GO:0003676 nucleic acid binding; GO:0003682 chromatin binding; GO:0003723 RNA binding; GO:0003729 mRNA binding; GO:0005488 binding; GO:0005515 protein binding; GO:0017091 AU-rich element binding; GO:0019899 enzyme binding; GO:0042802 identical protein binding; GO:0042803 protein homodimerization activity; GO:0042826 histone deacetylase binding; GO:0046983 protein dimerization activity; GO:0097159…	PF13869	Nucleotide hydrolase	A	KOG1689	mRNA cleavage factor I subunit
O43826	SLC37A4	Glucose-6-phosphate exchanger SLC37A4 OS=Homo sapiens OX=9606 GN=SLC37A4 PE=1 SV=1	290	K	2.008	0.000137119	Up	1	1.39713e-08	114.93	2	AMAK(1)AGLSNYGNPR	-1.5762	0.616	0.72	0.7	1.377	1.371	1.34	plasma membrane	K08171	SLC37A4; MFS transporter, OPA family, solute carrier family 37 (glycerol-6-phosphate transporter), member 4	hsa04973 Carbohydrate digestion and absorption	GO:0005975 carbohydrate metabolic process; GO:0005996 monosaccharide metabolic process; GO:0006006 glucose metabolic process; GO:0006094 gluconeogenesis; GO:0006810 transport; GO:0006811 ion transport; GO:0006817 phosphate ion transport; GO:0006820 anion transport; GO:0008152 metabolic process; GO:0009058 biosynthetic process; GO:0015698 inorganic anion transport; GO:0015711 organic anion transpo…	GO:0005622 intracellular; GO:0005623 cell; GO:0005737 cytoplasm; GO:0005783 endoplasmic reticulum; GO:0005789 endoplasmic reticulum membrane; GO:0012505 endomembrane system; GO:0016020 membrane; GO:0016021 integral component of membrane; GO:0030176 integral component of endoplasmic reticulum membrane; GO:0031224 intrinsic component of membrane; GO:0031227 intrinsic component of endoplasmic reticu…	GO:0005215 transporter activity; GO:0008509 anion transmembrane transporter activity; GO:0015075 ion transmembrane transporter activity; GO:0015103 inorganic anion transmembrane transporter activity; GO:0015114 phosphate ion transmembrane transporter activity; GO:0015119 hexose phosphate transmembrane transporter activity; GO:0015152 glucose-6-phosphate transmembrane transporter activity; GO:0015…			G	KOG2533	Permease of the major facilitator superfamily
O43847	NRDC	Nardilysin OS=Homo sapiens OX=9606 GN=NRDC PE=1 SV=3	955	K	1.534	0.0280639	Up	1	9.80259e-06	90.156	3	TK(1)QTLGYHVYPTCR	2.347	0.677	0.981	0.664	1.258	1.19	1.115	mitochondria	K01411			GO:0006508 proteolysis; GO:0006807 nitrogen compound metabolic process; GO:0006928 movement of cell or subcellular component; GO:0007528 neuromuscular junction development; GO:0008152 metabolic process; GO:0008283 cell population proliferation; GO:0009893 positive regulation of metabolic process; GO:0009894 regulation of catabolic process; GO:0009896 positive regulation of catabolic process; GO:0…	GO:0005622 intracellular; GO:0005623 cell; GO:0005737 cytoplasm; GO:0005739 mitochondrion; GO:0005829 cytosol; GO:0009986 cell surface; GO:0043226 organelle; GO:0043227 membrane-bounded organelle; GO:0043229 intracellular organelle; GO:0043231 intracellular membrane-bounded organelle;	GO:0003824 catalytic activity; GO:0004175 endopeptidase activity; GO:0004222 metalloendopeptidase activity; GO:0005488 binding; GO:0005515 protein binding; GO:0008233 peptidase activity; GO:0008237 metallopeptidase activity; GO:0016787 hydrolase activity; GO:0019838 growth factor binding; GO:0042562 hormone binding; GO:0048408 epidermal growth factor binding; GO:0070011 peptidase activity, acting…	PF05193	Peptidase M16 inactive domain	O	KOG0959	N-arginine dibasic convertase NRD1 and related Zn2+-dependent endopeptidases, insulinase superfamily
O43852	CALU	Calumenin OS=Homo sapiens OX=9606 GN=CALU PE=1 SV=2	79	K	2.392	0.000363224	Up	0.999982	3.99489e-05	100.6	3	IVSK(1)IDGDKDGFVTVDELK	-0.31347	0.682	0.609	0.622	1.56		1.49	extracellular	K23901			GO:0043086 negative regulation of catalytic activity; GO:0044092 negative regulation of molecular function; GO:0050790 regulation of catalytic activity; GO:0065007 biological regulation; GO:0065009 regulation of molecular function;	GO:0005576 extracellular region; GO:0005622 intracellular; GO:0005623 cell; GO:0005737 cytoplasm; GO:0005783 endoplasmic reticulum; GO:0005788 endoplasmic reticulum lumen; GO:0012505 endomembrane system; GO:0031974 membrane-enclosed lumen; GO:0043226 organelle; GO:0043227 membrane-bounded organelle; GO:0043229 intracellular organelle; GO:0043231 intracellular membrane-bounded organelle; GO:004323…	GO:0004857 enzyme inhibitor activity; GO:0005488 binding; GO:0005509 calcium ion binding; GO:0005515 protein binding; GO:0019899 enzyme binding; GO:0030234 enzyme regulator activity; GO:0043167 ion binding; GO:0043169 cation binding; GO:0046872 metal ion binding; GO:0098772 molecular function regulator;	PF13202; PF13833	EF hand; EF-hand domain pair	TU	KOG4223	Reticulocalbin, calumenin, DNA supercoiling factor, and related Ca2+-binding proteins of the CREC family (EF-Hand protein superfamily)
O43933	PEX1	Peroxisome biogenesis factor 1 OS=Homo sapiens OX=9606 GN=PEX1 PE=1 SV=1	806	K	1.83	0.0125183	Up	1	1.41148e-07	128.97	2	EK(1)LVLTTLDFQK	-0.96217	0.549	0.726	0.886	1.313	1.232	1.409	nucleus	K13338	PEX1; peroxin-1	hsa04146 Peroxisome	GO:0006605 protein targeting; GO:0006625 protein targeting to peroxisome; GO:0006810 transport; GO:0006886 intracellular protein transport; GO:0006996 organelle organization; GO:0007017 microtubule-based process; GO:0007031 peroxisome organization; GO:0008104 protein localization; GO:0009987 cellular process; GO:0015031 protein transport; GO:0015833 peptide transport; GO:0015919 peroxisomal membr…	GO:0005622 intracellular; GO:0005623 cell; GO:0005737 cytoplasm; GO:0005777 peroxisome; GO:0005778 peroxisomal membrane; GO:0005829 cytosol; GO:0016020 membrane; GO:0031090 organelle membrane; GO:0031903 microbody membrane; GO:0042579 microbody; GO:0043226 organelle; GO:0043227 membrane-bounded organelle; GO:0043229 intracellular organelle; GO:0043231 intracellular membrane-bounded organelle; GO:…	GO:0000166 nucleotide binding; GO:0003824 catalytic activity; GO:0005488 binding; GO:0005515 protein binding; GO:0005524 ATP binding; GO:0008022 protein C-terminus binding; GO:0008144 drug binding; GO:0016462 pyrophosphatase activity; GO:0016787 hydrolase activity; GO:0016817 hydrolase activity, acting on acid anhydrides; GO:0016818 hydrolase activity, acting on acid anhydrides, in phosphorus-con…	PF09263; PF09262; PF00004	Peroxisome biogenesis factor 1, N-terminal ; Peroxisome biogenesis factor 1, N-terminal ; ATPase family associated with various cellular activities (AAA)	U	KOG0735	AAA+-type ATPase
O60216	RAD21	Double-strand-break repair protein rad21 homolog OS=Homo sapiens OX=9606 GN=RAD21 PE=1 SV=2	72	K	1.716	0.00068634	Up	1	1.97052e-09	166.71	2	AK(1)YLLADCNEAFIK	1.1932	0.796	0.774	0.669	1.261	1.252	1.33	cytoplasm	K06670	SCC1; cohesin complex subunit SCC1	hsa04110 Cell cycle	GO:0000003 reproduction; GO:0000280 nuclear division; GO:0000819 sister chromatid segregation; GO:0006139 nucleobase-containing compound metabolic process; GO:0006259 DNA metabolic process; GO:0006281 DNA repair; GO:0006302 double-strand break repair; GO:0006310 DNA recombination; GO:0006351 transcription, DNA-templated; GO:0006355 regulation of transcription, DNA-templated; GO:0006357 regulation…	GO:0000228 nuclear chromosome; GO:0000775 chromosome, centromeric region; GO:0000785 chromatin; GO:0000793 condensed chromosome; GO:0000794 condensed nuclear chromosome; GO:0000798 nuclear cohesin complex; GO:0005622 intracellular; GO:0005623 cell; GO:0005634 nucleus; GO:0005654 nucleoplasm; GO:0005694 chromosome; GO:0005737 cytoplasm; GO:0005829 cytosol; GO:0008278 cohesin complex; GO:0016363 nu…	GO:0000981 DNA-binding transcription factor activity, RNA polymerase II-specific; GO:0001228 DNA-binding transcription activator activity, RNA polymerase II-specific; GO:0003682 chromatin binding; GO:0003700 DNA-binding transcription factor activity; GO:0005488 binding; GO:0044877 protein-containing complex binding; GO:0140110 transcription regulator activity;			D	KOG1213	Sister chromatid cohesion complex Cohesin, subunit RAD21/SCC1
O60216	RAD21	Double-strand-break repair protein rad21 homolog OS=Homo sapiens OX=9606 GN=RAD21 PE=1 SV=2	371	K	3.574	0.000193625	Up	1	4.0928e-29	169.05	3	ETGGVEK(1)LFSLPAQPLWNNR	-1.1351	0.42	0.4	0.531	1.733	1.494	1.602	cytoplasm	K06670	SCC1; cohesin complex subunit SCC1	hsa04110 Cell cycle	GO:0000003 reproduction; GO:0000280 nuclear division; GO:0000819 sister chromatid segregation; GO:0006139 nucleobase-containing compound metabolic process; GO:0006259 DNA metabolic process; GO:0006281 DNA repair; GO:0006302 double-strand break repair; GO:0006310 DNA recombination; GO:0006351 transcription, DNA-templated; GO:0006355 regulation of transcription, DNA-templated; GO:0006357 regulation…	GO:0000228 nuclear chromosome; GO:0000775 chromosome, centromeric region; GO:0000785 chromatin; GO:0000793 condensed chromosome; GO:0000794 condensed nuclear chromosome; GO:0000798 nuclear cohesin complex; GO:0005622 intracellular; GO:0005623 cell; GO:0005634 nucleus; GO:0005654 nucleoplasm; GO:0005694 chromosome; GO:0005737 cytoplasm; GO:0005829 cytosol; GO:0008278 cohesin complex; GO:0016363 nu…	GO:0000981 DNA-binding transcription factor activity, RNA polymerase II-specific; GO:0001228 DNA-binding transcription activator activity, RNA polymerase II-specific; GO:0003682 chromatin binding; GO:0003700 DNA-binding transcription factor activity; GO:0005488 binding; GO:0044877 protein-containing complex binding; GO:0140110 transcription regulator activity;			D	KOG1213	Sister chromatid cohesion complex Cohesin, subunit RAD21/SCC1
O60216	RAD21	Double-strand-break repair protein rad21 homolog OS=Homo sapiens OX=9606 GN=RAD21 PE=1 SV=2	16	K	2.625	0.00909756	Up	0.999999	6.665e-05	66.953	3	GPLAK(1)IWLAAHWDK	-0.40832	0.519		0.619	1.538	1.449		cytoplasm	K06670	SCC1; cohesin complex subunit SCC1	hsa04110 Cell cycle	GO:0000003 reproduction; GO:0000280 nuclear division; GO:0000819 sister chromatid segregation; GO:0006139 nucleobase-containing compound metabolic process; GO:0006259 DNA metabolic process; GO:0006281 DNA repair; GO:0006302 double-strand break repair; GO:0006310 DNA recombination; GO:0006351 transcription, DNA-templated; GO:0006355 regulation of transcription, DNA-templated; GO:0006357 regulation…	GO:0000228 nuclear chromosome; GO:0000775 chromosome, centromeric region; GO:0000785 chromatin; GO:0000793 condensed chromosome; GO:0000794 condensed nuclear chromosome; GO:0000798 nuclear cohesin complex; GO:0005622 intracellular; GO:0005623 cell; GO:0005634 nucleus; GO:0005654 nucleoplasm; GO:0005694 chromosome; GO:0005737 cytoplasm; GO:0005829 cytosol; GO:0008278 cohesin complex; GO:0016363 nu…	GO:0000981 DNA-binding transcription factor activity, RNA polymerase II-specific; GO:0001228 DNA-binding transcription activator activity, RNA polymerase II-specific; GO:0003682 chromatin binding; GO:0003700 DNA-binding transcription factor activity; GO:0005488 binding; GO:0044877 protein-containing complex binding; GO:0140110 transcription regulator activity;			D	KOG1213	Sister chromatid cohesion complex Cohesin, subunit RAD21/SCC1
O60216	RAD21	Double-strand-break repair protein rad21 homolog OS=Homo sapiens OX=9606 GN=RAD21 PE=1 SV=2	364	K	1.841	0.00034079	Up	0.999998	0.000146743	90.306	2	LMMWK(1)ETGGVEK	0.57089	0.648	0.737	0.759	1.375	1.302	1.271	cytoplasm	K06670	SCC1; cohesin complex subunit SCC1	hsa04110 Cell cycle	GO:0000003 reproduction; GO:0000280 nuclear division; GO:0000819 sister chromatid segregation; GO:0006139 nucleobase-containing compound metabolic process; GO:0006259 DNA metabolic process; GO:0006281 DNA repair; GO:0006302 double-strand break repair; GO:0006310 DNA recombination; GO:0006351 transcription, DNA-templated; GO:0006355 regulation of transcription, DNA-templated; GO:0006357 regulation…	GO:0000228 nuclear chromosome; GO:0000775 chromosome, centromeric region; GO:0000785 chromatin; GO:0000793 condensed chromosome; GO:0000794 condensed nuclear chromosome; GO:0000798 nuclear cohesin complex; GO:0005622 intracellular; GO:0005623 cell; GO:0005634 nucleus; GO:0005654 nucleoplasm; GO:0005694 chromosome; GO:0005737 cytoplasm; GO:0005829 cytosol; GO:0008278 cohesin complex; GO:0016363 nu…	GO:0000981 DNA-binding transcription factor activity, RNA polymerase II-specific; GO:0001228 DNA-binding transcription activator activity, RNA polymerase II-specific; GO:0003682 chromatin binding; GO:0003700 DNA-binding transcription factor activity; GO:0005488 binding; GO:0044877 protein-containing complex binding; GO:0140110 transcription regulator activity;			D	KOG1213	Sister chromatid cohesion complex Cohesin, subunit RAD21/SCC1
O60216	RAD21	Double-strand-break repair protein rad21 homolog OS=Homo sapiens OX=9606 GN=RAD21 PE=1 SV=2	596	K	2.382	0.00219662	Up	1	6.8986e-29	196.44	2	QAAAK(1)FYSFLVLK	5.9217	0.707	0.555	0.551	1.215	1.428	1.676	cytoplasm	K06670	SCC1; cohesin complex subunit SCC1	hsa04110 Cell cycle	GO:0000003 reproduction; GO:0000280 nuclear division; GO:0000819 sister chromatid segregation; GO:0006139 nucleobase-containing compound metabolic process; GO:0006259 DNA metabolic process; GO:0006281 DNA repair; GO:0006302 double-strand break repair; GO:0006310 DNA recombination; GO:0006351 transcription, DNA-templated; GO:0006355 regulation of transcription, DNA-templated; GO:0006357 regulation…	GO:0000228 nuclear chromosome; GO:0000775 chromosome, centromeric region; GO:0000785 chromatin; GO:0000793 condensed chromosome; GO:0000794 condensed nuclear chromosome; GO:0000798 nuclear cohesin complex; GO:0005622 intracellular; GO:0005623 cell; GO:0005634 nucleus; GO:0005654 nucleoplasm; GO:0005694 chromosome; GO:0005737 cytoplasm; GO:0005829 cytosol; GO:0008278 cohesin complex; GO:0016363 nu…	GO:0000981 DNA-binding transcription factor activity, RNA polymerase II-specific; GO:0001228 DNA-binding transcription activator activity, RNA polymerase II-specific; GO:0003682 chromatin binding; GO:0003700 DNA-binding transcription factor activity; GO:0005488 binding; GO:0044877 protein-containing complex binding; GO:0140110 transcription regulator activity;			D	KOG1213	Sister chromatid cohesion complex Cohesin, subunit RAD21/SCC1
O60232	ZNRD2	Protein ZNRD2 OS=Homo sapiens OX=9606 GN=ZNRD2 PE=1 SV=1	133	K	8.189	0.000741117	Up	1	9.51672e-33	114.5	4	PEHCEGAAAGLK(1)AAQGPPAPAVPPNTDVMACTQTALLQK	-0.47624		0.179	0.17	1.703	1.429	1.155	extracellular				GO:0000278 mitotic cell cycle; GO:0007049 cell cycle; GO:0009987 cellular process;		GO:0005488 binding; GO:0005515 protein binding; GO:0042802 identical protein binding;			DV	KOG4537	Zn-ribbon-containing protein implicated in mitosis
O60238	BNIP3L	BCL2/adenovirus E1B 19 kDa protein-interacting protein 3-like OS=Homo sapiens OX=9606 GN=BNIP3L PE=1 SV=1	177	K	1.868	0.0202486	Up	1	0.000323404	129.69	2	K(1)GGIFSAEFLK	0.44935	0.709	0.869	0.633		1.508	1.246	cytoplasm	K15465	BNIP3L; BCL2/adenovirus E1B 19 kDa protein-interacting protein 3-like	hsa04137 Mitophagy - animal
O60264	SMARCA5	SWI/SNF-related matrix-associated actin-dependent regulator of chromatin subfamily A member 5 OS=Homo sapiens OX=9606 GN=SMARCA5 PE=1 SV=1	961	K	1.559	0.00343503	Up	0.999999	8.52674e-07	115.41	2	FLICMLHK(1)LGFDK	3.7246	0.762	0.76	0.814	1.357	1.209	1.075	cytoplasm,nucleus	K11654			GO:0000183 rDNA heterochromatin assembly; GO:0006139 nucleobase-containing compound metabolic process; GO:0006323 DNA packaging; GO:0006325 chromatin organization; GO:0006333 chromatin assembly or disassembly; GO:0006334 nucleosome assembly; GO:0006336 DNA replication-independent nucleosome assembly; GO:0006338 chromatin remodeling; GO:0006342 chromatin silencing; GO:0006351 transcription, DNA-te…	GO:0000228 nuclear chromosome; GO:0000785 chromatin; GO:0000790 nuclear chromatin; GO:0000793 condensed chromosome; GO:0001650 fibrillar center; GO:0005622 intracellular; GO:0005623 cell; GO:0005634 nucleus; GO:0005654 nucleoplasm; GO:0005677 chromatin silencing complex; GO:0005694 chromosome; GO:0005730 nucleolus; GO:0016589 NURF complex; GO:0017053 transcription repressor complex; GO:0031010 IS…	GO:0000166 nucleotide binding; GO:0000981 DNA-binding transcription factor activity, RNA polymerase II-specific; GO:0003676 nucleic acid binding; GO:0003677 DNA binding; GO:0003700 DNA-binding transcription factor activity; GO:0003824 catalytic activity; GO:0004386 helicase activity; GO:0005488 binding; GO:0005524 ATP binding; GO:0008144 drug binding; GO:0016462 pyrophosphatase activity; GO:00167…	PF13892; PF09110; PF09111	DNA-binding domain; HAND; SLIDE	B	KOG0385	Chromatin remodeling complex WSTF-ISWI, small subunit
O60264	SMARCA5	SWI/SNF-related matrix-associated actin-dependent regulator of chromatin subfamily A member 5 OS=Homo sapiens OX=9606 GN=SMARCA5 PE=1 SV=1	945	K	1.53	0.00389938	Up	1	3.7885e-14	200.11	2	GK(1)NYTEEEDR	-1.0203	0.749	0.862	0.751	1.212	1.09	1.311	cytoplasm,nucleus	K11654			GO:0000183 rDNA heterochromatin assembly; GO:0006139 nucleobase-containing compound metabolic process; GO:0006323 DNA packaging; GO:0006325 chromatin organization; GO:0006333 chromatin assembly or disassembly; GO:0006334 nucleosome assembly; GO:0006336 DNA replication-independent nucleosome assembly; GO:0006338 chromatin remodeling; GO:0006342 chromatin silencing; GO:0006351 transcription, DNA-te…	GO:0000228 nuclear chromosome; GO:0000785 chromatin; GO:0000790 nuclear chromatin; GO:0000793 condensed chromosome; GO:0001650 fibrillar center; GO:0005622 intracellular; GO:0005623 cell; GO:0005634 nucleus; GO:0005654 nucleoplasm; GO:0005677 chromatin silencing complex; GO:0005694 chromosome; GO:0005730 nucleolus; GO:0016589 NURF complex; GO:0017053 transcription repressor complex; GO:0031010 IS…	GO:0000166 nucleotide binding; GO:0000981 DNA-binding transcription factor activity, RNA polymerase II-specific; GO:0003676 nucleic acid binding; GO:0003677 DNA binding; GO:0003700 DNA-binding transcription factor activity; GO:0003824 catalytic activity; GO:0004386 helicase activity; GO:0005488 binding; GO:0005524 ATP binding; GO:0008144 drug binding; GO:0016462 pyrophosphatase activity; GO:00167…	PF13892; PF09110; PF09111	DNA-binding domain; HAND; SLIDE	B	KOG0385	Chromatin remodeling complex WSTF-ISWI, small subunit
O60264	SMARCA5	SWI/SNF-related matrix-associated actin-dependent regulator of chromatin subfamily A member 5 OS=Homo sapiens OX=9606 GN=SMARCA5 PE=1 SV=1	430	K	2.934	0.00238987	Up	1	3.27103e-08	110.91	2	ILMK(1)DIDILNSAGK	1.8523	0.39		0.526	1.349	1.375	1.307	cytoplasm,nucleus	K11654			GO:0000183 rDNA heterochromatin assembly; GO:0006139 nucleobase-containing compound metabolic process; GO:0006323 DNA packaging; GO:0006325 chromatin organization; GO:0006333 chromatin assembly or disassembly; GO:0006334 nucleosome assembly; GO:0006336 DNA replication-independent nucleosome assembly; GO:0006338 chromatin remodeling; GO:0006342 chromatin silencing; GO:0006351 transcription, DNA-te…	GO:0000228 nuclear chromosome; GO:0000785 chromatin; GO:0000790 nuclear chromatin; GO:0000793 condensed chromosome; GO:0001650 fibrillar center; GO:0005622 intracellular; GO:0005623 cell; GO:0005634 nucleus; GO:0005654 nucleoplasm; GO:0005677 chromatin silencing complex; GO:0005694 chromosome; GO:0005730 nucleolus; GO:0016589 NURF complex; GO:0017053 transcription repressor complex; GO:0031010 IS…	GO:0000166 nucleotide binding; GO:0000981 DNA-binding transcription factor activity, RNA polymerase II-specific; GO:0003676 nucleic acid binding; GO:0003677 DNA binding; GO:0003700 DNA-binding transcription factor activity; GO:0003824 catalytic activity; GO:0004386 helicase activity; GO:0005488 binding; GO:0005524 ATP binding; GO:0008144 drug binding; GO:0016462 pyrophosphatase activity; GO:00167…	PF13892; PF09110; PF09111	DNA-binding domain; HAND; SLIDE	B	KOG0385	Chromatin remodeling complex WSTF-ISWI, small subunit
O60271	SPAG9	C-Jun-amino-terminal kinase-interacting protein 4 OS=Homo sapiens OX=9606 GN=SPAG9 PE=1 SV=4	154	K	1.901	0.0281554	Up	1	4.50817e-37	242.09	2	K(1)EYNALHQR	-0.7014	0.462	0.764	0.833	1.163	1.253	1.499	endoplasmic reticulum	K20317			GO:0000165 MAPK cascade; GO:0000187 activation of MAPK activity; GO:0001932 regulation of protein phosphorylation; GO:0001934 positive regulation of protein phosphorylation; GO:0006464 cellular protein modification process; GO:0006468 protein phosphorylation; GO:0006793 phosphorus metabolic process; GO:0006796 phosphate-containing compound metabolic process; GO:0006807 nitrogen compound metabolic…	GO:0001669 acrosomal vesicle; GO:0005622 intracellular; GO:0005623 cell; GO:0005737 cytoplasm; GO:0005815 microtubule organizing center; GO:0005829 cytosol; GO:0005856 cytoskeleton; GO:0012505 endomembrane system; GO:0015630 microtubule cytoskeleton; GO:0030141 secretory granule; GO:0031410 cytoplasmic vesicle; GO:0031982 vesicle; GO:0043226 organelle; GO:0043227 membrane-bounded organelle; GO:00…	GO:0005078 MAP-kinase scaffold activity; GO:0005198 structural molecule activity; GO:0005488 binding; GO:0005515 protein binding; GO:0008092 cytoskeletal protein binding; GO:0008432 JUN kinase binding; GO:0019894 kinesin binding; GO:0019899 enzyme binding; GO:0019900 kinase binding; GO:0019901 protein kinase binding; GO:0030159 signaling receptor complex adaptor activity; GO:0035591 signaling ada…			T	KOG2077	JNK/SAPK-associated protein-1
O60271	SPAG9	C-Jun-amino-terminal kinase-interacting protein 4 OS=Homo sapiens OX=9606 GN=SPAG9 PE=1 SV=4	178	K	1.978	0.000836146	Up	1	3.1973e-13	115.29	3	TK(1)LHQLSGSDQLESTAHSR	0.33388	0.698	0.73	0.577	1.271	1.313	1.382	endoplasmic reticulum	K20317			GO:0000165 MAPK cascade; GO:0000187 activation of MAPK activity; GO:0001932 regulation of protein phosphorylation; GO:0001934 positive regulation of protein phosphorylation; GO:0006464 cellular protein modification process; GO:0006468 protein phosphorylation; GO:0006793 phosphorus metabolic process; GO:0006796 phosphate-containing compound metabolic process; GO:0006807 nitrogen compound metabolic…	GO:0001669 acrosomal vesicle; GO:0005622 intracellular; GO:0005623 cell; GO:0005737 cytoplasm; GO:0005815 microtubule organizing center; GO:0005829 cytosol; GO:0005856 cytoskeleton; GO:0012505 endomembrane system; GO:0015630 microtubule cytoskeleton; GO:0030141 secretory granule; GO:0031410 cytoplasmic vesicle; GO:0031982 vesicle; GO:0043226 organelle; GO:0043227 membrane-bounded organelle; GO:00…	GO:0005078 MAP-kinase scaffold activity; GO:0005198 structural molecule activity; GO:0005488 binding; GO:0005515 protein binding; GO:0008092 cytoskeletal protein binding; GO:0008432 JUN kinase binding; GO:0019894 kinesin binding; GO:0019899 enzyme binding; GO:0019900 kinase binding; GO:0019901 protein kinase binding; GO:0030159 signaling receptor complex adaptor activity; GO:0035591 signaling ada…			T	KOG2077	JNK/SAPK-associated protein-1
O60318	MCM3AP	Germinal-center associated nuclear protein OS=Homo sapiens OX=9606 GN=MCM3AP PE=1 SV=2	1801	K	1.664	0.00242965	Up	1	0.000460302	116.13	2	LQTQK(1)ELQLR	-0.58558	0.77		0.706	1.24	1.291	1.154	nucleus	K24317				GO:0005622 intracellular; GO:0005623 cell; GO:0005634 nucleus; GO:0005635 nuclear envelope; GO:0005643 nuclear pore; GO:0005737 cytoplasm; GO:0005829 cytosol; GO:0012505 endomembrane system; GO:0016020 membrane; GO:0031090 organelle membrane; GO:0031965 nuclear membrane; GO:0031967 organelle envelope; GO:0031975 envelope; GO:0032991 protein-containing complex; GO:0043226 organelle; GO:0043227 mem…				DU	KOG1860	Nuclear protein export factor
O60341	KDM1A	Lysine-specific histone demethylase 1A OS=Homo sapiens OX=9606 GN=KDM1A PE=1 SV=2	463	K	1.534	0.00055096	Up	0.99999	0.000128103	91.939	4	ELHQQYK(1)EASEVKPPR	1.1385	0.781	0.742	0.846	1.222	1.167	1.244	extracellular	K11450	KDM1A; [histone H3]-N6,N6-dimethyl-L-lysine4 FAD-dependent demethylase [EC:1.14.99.66]	hsa04714 Thermogenesis	GO:0000018 regulation of DNA recombination; GO:0000122 negative regulation of transcription by RNA polymerase II; GO:0000902 cell morphogenesis; GO:0001701 in utero embryonic development; GO:0002052 positive regulation of neuroblast proliferation; GO:0002376 immune system process; GO:0002520 immune system development; GO:0002521 leukocyte differentiation; GO:0002573 myeloid leukocyte differentiat…	GO:0000228 nuclear chromosome; GO:0000781 chromosome, telomeric region; GO:0000784 nuclear chromosome, telomeric region; GO:0000785 chromatin; GO:0000790 nuclear chromatin; GO:0005622 intracellular; GO:0005623 cell; GO:0005634 nucleus; GO:0005654 nucleoplasm; GO:0005667 transcription regulator complex; GO:0005694 chromosome; GO:0031974 membrane-enclosed lumen; GO:0031981 nuclear lumen; GO:0032991…	GO:0000166 nucleotide binding; GO:0000976 transcription regulatory region sequence-specific DNA binding; GO:0000977 RNA polymerase II transcription regulatory region sequence-specific DNA binding; GO:0000978 RNA polymerase II cis-regulatory region sequence-specific DNA binding; GO:0000987 cis-regulatory region sequence-specific DNA binding; GO:0001067 regulatory region nucleic acid binding; GO:00…	PF04433; PF01593	SWIRM domain; Flavin containing amine oxidoreductase	HQ	KOG0685	Flavin-containing amine oxidase
O60343	TBC1D4	TBC1 domain family member 4 OS=Homo sapiens OX=9606 GN=TBC1D4 PE=1 SV=2	393	K	1.669	0.00317129	Up	1	2.83843e-07	82.822	3	DISSCSQGIK(1)HVDHFGFICR	1.1236	0.823	0.635	0.787	1.267	1.271	1.208	nucleus	K17902	TBC1D4; TBC1 domain family member 4	hsa04919 Thyroid hormone signaling pathway; hsa04931 Insulin resistance	GO:0006810 transport; GO:0006886 intracellular protein transport; GO:0008104 protein localization; GO:0009719 response to endogenous stimulus; GO:0009725 response to hormone; GO:0009987 cellular process; GO:0010033 response to organic substance; GO:0010243 response to organonitrogen compound; GO:0010639 negative regulation of organelle organization; GO:0015031 protein transport; GO:0015833 peptid…	GO:0005622 intracellular; GO:0005623 cell; GO:0005737 cytoplasm; GO:0005829 cytosol; GO:0012505 endomembrane system; GO:0012506 vesicle membrane; GO:0016020 membrane; GO:0030659 cytoplasmic vesicle membrane; GO:0031090 organelle membrane; GO:0031410 cytoplasmic vesicle; GO:0031982 vesicle; GO:0043226 organelle; GO:0043227 membrane-bounded organelle; GO:0043229 intracellular organelle; GO:0097708 …	GO:0005096 GTPase activator activity; GO:0005488 binding; GO:0005515 protein binding; GO:0008047 enzyme activator activity; GO:0017016 Ras GTPase binding; GO:0017137 Rab GTPase binding; GO:0019899 enzyme binding; GO:0030234 enzyme regulator activity; GO:0030695 GTPase regulator activity; GO:0031267 small GTPase binding; GO:0051020 GTPase binding; GO:0060589 nucleoside-triphosphatase regulator act…	PF00640	Phosphotyrosine interaction domain (PTB/PID)	U	KOG4436	Predicted GTPase activator NB4S/EVI5 (contains TBC domain)/Calmodulin-binding protein Pollux (contains PTB and TBC domains)
O60488	ACSL4	Long-chain-fatty-acid--CoA ligase 4 OS=Homo sapiens OX=9606 GN=ACSL4 PE=1 SV=2	661	K	2.069	0.000788313	Up	1	1.32726e-13	229.38	2	EAANAMK(1)LER	2.5771	0.717	0.667	0.567	1.452	1.302	1.282	endoplasmic reticulum	K01897	ACSL; long-chain acyl-CoA synthetase [EC:6.2.1.3]	hsa00061 Fatty acid biosynthesis; hsa04216 Ferroptosis; hsa03320 PPAR signaling pathway; hsa00071 Fatty acid degradation; hsa04146 Peroxisome; hsa01212 Fatty acid metabolism; hsa04714 Thermogenesis; hsa04920 Adipocytokine signaling pathway; hsa01100 Metabolic pathways	GO:0000003 reproduction; GO:0001558 regulation of cell growth; GO:0001676 long-chain fatty acid metabolic process; GO:0006082 organic acid metabolic process; GO:0006139 nucleobase-containing compound metabolic process; GO:0006163 purine nucleotide metabolic process; GO:0006164 purine nucleotide biosynthetic process; GO:0006629 lipid metabolic process; GO:0006631 fatty acid metabolic process; GO:0…	GO:0005622 intracellular; GO:0005623 cell; GO:0005737 cytoplasm; GO:0005739 mitochondrion; GO:0005740 mitochondrial envelope; GO:0005777 peroxisome; GO:0005783 endoplasmic reticulum; GO:0005789 endoplasmic reticulum membrane; GO:0005811 lipid droplet; GO:0012505 endomembrane system; GO:0016020 membrane; GO:0031090 organelle membrane; GO:0031966 mitochondrial membrane; GO:0031967 organelle envelop…	GO:0003824 catalytic activity; GO:0004467 long-chain fatty acid-CoA ligase activity; GO:0015645 fatty acid ligase activity; GO:0016405 CoA-ligase activity; GO:0016874 ligase activity; GO:0016877 ligase activity, forming carbon-sulfur bonds; GO:0016878 acid-thiol ligase activity; GO:0031957 very long-chain fatty acid-CoA ligase activity; GO:0047676 arachidonate-CoA ligase activity;			I	KOG1180	Acyl-CoA synthetase
O60488	ACSL4	Long-chain-fatty-acid--CoA ligase 4 OS=Homo sapiens OX=9606 GN=ACSL4 PE=1 SV=2	536	K	1.818	0.0010571	Up	1	4.08644e-43	174.02	2	NEEK(1)TAEDYSVDENGQR	-2.4701	0.796	0.683	0.646	1.369	1.274	1.221	endoplasmic reticulum	K01897	ACSL; long-chain acyl-CoA synthetase [EC:6.2.1.3]	hsa00061 Fatty acid biosynthesis; hsa04216 Ferroptosis; hsa03320 PPAR signaling pathway; hsa00071 Fatty acid degradation; hsa04146 Peroxisome; hsa01212 Fatty acid metabolism; hsa04714 Thermogenesis; hsa04920 Adipocytokine signaling pathway; hsa01100 Metabolic pathways	GO:0000003 reproduction; GO:0001558 regulation of cell growth; GO:0001676 long-chain fatty acid metabolic process; GO:0006082 organic acid metabolic process; GO:0006139 nucleobase-containing compound metabolic process; GO:0006163 purine nucleotide metabolic process; GO:0006164 purine nucleotide biosynthetic process; GO:0006629 lipid metabolic process; GO:0006631 fatty acid metabolic process; GO:0…	GO:0005622 intracellular; GO:0005623 cell; GO:0005737 cytoplasm; GO:0005739 mitochondrion; GO:0005740 mitochondrial envelope; GO:0005777 peroxisome; GO:0005783 endoplasmic reticulum; GO:0005789 endoplasmic reticulum membrane; GO:0005811 lipid droplet; GO:0012505 endomembrane system; GO:0016020 membrane; GO:0031090 organelle membrane; GO:0031966 mitochondrial membrane; GO:0031967 organelle envelop…	GO:0003824 catalytic activity; GO:0004467 long-chain fatty acid-CoA ligase activity; GO:0015645 fatty acid ligase activity; GO:0016405 CoA-ligase activity; GO:0016874 ligase activity; GO:0016877 ligase activity, forming carbon-sulfur bonds; GO:0016878 acid-thiol ligase activity; GO:0031957 very long-chain fatty acid-CoA ligase activity; GO:0047676 arachidonate-CoA ligase activity;			I	KOG1180	Acyl-CoA synthetase
O60506	SYNCRIP	Heterogeneous nuclear ribonucleoprotein Q OS=Homo sapiens OX=9606 GN=SYNCRIP PE=1 SV=2	363	K	1.532	8.17089e-06	Up	1	1.09853e-06	167.06	2	AFSQFGK(1)LER	-0.25672	0.785	0.785	0.784	1.177	1.193	1.236	nucleus	K13160			GO:0000375 RNA splicing, via transesterification reactions; GO:0000377 RNA splicing, via transesterification reactions with bulged adenosine as nucleophile; GO:0000398 mRNA splicing, via spliceosome; GO:0002376 immune system process; GO:0006139 nucleobase-containing compound metabolic process; GO:0006396 RNA processing; GO:0006397 mRNA processing; GO:0006417 regulation of translation; GO:0006725 …	GO:0005622 intracellular; GO:0005623 cell; GO:0005634 nucleus; GO:0005681 spliceosomal complex; GO:0005737 cytoplasm; GO:0032991 protein-containing complex; GO:0043226 organelle; GO:0043227 membrane-bounded organelle; GO:0043229 intracellular organelle; GO:0043231 intracellular membrane-bounded organelle; GO:0070937 CRD-mediated mRNA stability complex; GO:0071013 catalytic step 2 spliceosome; GO:…		PF00076	RNA recognition motif. (a.k.a. RRM, RBD, or RNP domain)	A	KOG0117	Heterogeneous nuclear ribonucleoprotein R (RRM superfamily)
O60506	SYNCRIP	Heterogeneous nuclear ribonucleoprotein Q OS=Homo sapiens OX=9606 GN=SYNCRIP PE=1 SV=2	371	K	2.328	0.00029494	Up	1	0.0001137	83.214	2	LK(1)DYAFIHFDER	4.8053	0.68	0.561	0.539	1.365	1.382	1.397	nucleus	K13160			GO:0000375 RNA splicing, via transesterification reactions; GO:0000377 RNA splicing, via transesterification reactions with bulged adenosine as nucleophile; GO:0000398 mRNA splicing, via spliceosome; GO:0002376 immune system process; GO:0006139 nucleobase-containing compound metabolic process; GO:0006396 RNA processing; GO:0006397 mRNA processing; GO:0006417 regulation of translation; GO:0006725 …	GO:0005622 intracellular; GO:0005623 cell; GO:0005634 nucleus; GO:0005681 spliceosomal complex; GO:0005737 cytoplasm; GO:0032991 protein-containing complex; GO:0043226 organelle; GO:0043227 membrane-bounded organelle; GO:0043229 intracellular organelle; GO:0043231 intracellular membrane-bounded organelle; GO:0070937 CRD-mediated mRNA stability complex; GO:0071013 catalytic step 2 spliceosome; GO:…		PF00076	RNA recognition motif. (a.k.a. RRM, RBD, or RNP domain)	A	KOG0117	Heterogeneous nuclear ribonucleoprotein R (RRM superfamily)
O60610	DIAPH1	Protein diaphanous homolog 1 OS=Homo sapiens OX=9606 GN=DIAPH1 PE=1 SV=2	1224	K	3.449	0.00312651	Up	1	4.56077e-05	80.379	2	K(1)AGCAVTSLLASELTK	-1.916	0.377	0.409		1.653	1.234	1.179	nucleus	K05740	DIAPH1; diaphanous 1	hsa04510 Focal adhesion; hsa04810 Regulation of actin cytoskeleton; hsa04933 AGE-RAGE signaling pathway in diabetic complications; hsa05131 Shigellosis	GO:0001775 cell activation; GO:0002252 immune effector process; GO:0002263 cell activation involved in immune response; GO:0002274 myeloid leukocyte activation; GO:0002275 myeloid cell activation involved in immune response; GO:0002283 neutrophil activation involved in immune response; GO:0002366 leukocyte activation involved in immune response; GO:0002376 immune system process; GO:0002443 leukoc…	GO:0001726 ruffle; GO:0005622 intracellular; GO:0005623 cell; GO:0005737 cytoplasm; GO:0005819 spindle; GO:0005829 cytosol; GO:0005856 cytoskeleton; GO:0005886 plasma membrane; GO:0005903 brush border; GO:0012505 endomembrane system; GO:0012506 vesicle membrane; GO:0015630 microtubule cytoskeleton; GO:0016020 membrane; GO:0030141 secretory granule; GO:0030659 cytoplasmic vesicle membrane; GO:0030…	GO:0003779 actin binding; GO:0005102 signaling receptor binding; GO:0005488 binding; GO:0005515 protein binding; GO:0005522 profilin binding; GO:0008092 cytoskeletal protein binding; GO:0017016 Ras GTPase binding; GO:0017048 Rho GTPase binding; GO:0019899 enzyme binding; GO:0031267 small GTPase binding; GO:0042802 identical protein binding; GO:0044325 ion channel binding; GO:0051020 GTPase bindin…			Z	KOG1924	RhoA GTPase effector DIA/Diaphanous
O60610	DIAPH1	Protein diaphanous homolog 1 OS=Homo sapiens OX=9606 GN=DIAPH1 PE=1 SV=2	774	K	1.507	0.00829569	Up	1	0.00576746	77.072	2	LYK(1)PEVQLR	0.054314		0.816	0.776		1.166	1.233	nucleus	K05740	DIAPH1; diaphanous 1	hsa04510 Focal adhesion; hsa04810 Regulation of actin cytoskeleton; hsa04933 AGE-RAGE signaling pathway in diabetic complications; hsa05131 Shigellosis	GO:0001775 cell activation; GO:0002252 immune effector process; GO:0002263 cell activation involved in immune response; GO:0002274 myeloid leukocyte activation; GO:0002275 myeloid cell activation involved in immune response; GO:0002283 neutrophil activation involved in immune response; GO:0002366 leukocyte activation involved in immune response; GO:0002376 immune system process; GO:0002443 leukoc…	GO:0001726 ruffle; GO:0005622 intracellular; GO:0005623 cell; GO:0005737 cytoplasm; GO:0005819 spindle; GO:0005829 cytosol; GO:0005856 cytoskeleton; GO:0005886 plasma membrane; GO:0005903 brush border; GO:0012505 endomembrane system; GO:0012506 vesicle membrane; GO:0015630 microtubule cytoskeleton; GO:0016020 membrane; GO:0030141 secretory granule; GO:0030659 cytoplasmic vesicle membrane; GO:0030…	GO:0003779 actin binding; GO:0005102 signaling receptor binding; GO:0005488 binding; GO:0005515 protein binding; GO:0005522 profilin binding; GO:0008092 cytoskeletal protein binding; GO:0017016 Ras GTPase binding; GO:0017048 Rho GTPase binding; GO:0019899 enzyme binding; GO:0031267 small GTPase binding; GO:0042802 identical protein binding; GO:0044325 ion channel binding; GO:0051020 GTPase bindin…			Z	KOG1924	RhoA GTPase effector DIA/Diaphanous
P52294	KPNA1	Importin subunit alpha-5 OS=Homo sapiens OX=9606 GN=KPNA1 PE=1 SV=3	356	K	1.764	0.000344138	Up	1	2.9968e-14	176.97	2	K(1)EACWTISNITAGNR	-0.28124	0.764	0.748	0.653	1.298	1.264	1.256	nucleus	K23940	KPNA1; importin subunit alpha-5	hsa05132 Salmonella infection; hsa05164 Influenza A	GO:0000018 regulation of DNA recombination; GO:0000737 DNA catabolic process, endonucleolytic; GO:0006139 nucleobase-containing compound metabolic process; GO:0006259 DNA metabolic process; GO:0006308 DNA catabolic process; GO:0006309 apoptotic DNA fragmentation; GO:0006606 protein import into nucleus; GO:0006607 NLS-bearing protein import into nucleus; GO:0006725 cellular aromatic compound metab…	GO:0005622 intracellular; GO:0005623 cell; GO:0005634 nucleus; GO:0005635 nuclear envelope; GO:0005643 nuclear pore; GO:0005654 nucleoplasm; GO:0005737 cytoplasm; GO:0005829 cytosol; GO:0012505 endomembrane system; GO:0030425 dendrite; GO:0031967 organelle envelope; GO:0031974 membrane-enclosed lumen; GO:0031975 envelope; GO:0031981 nuclear lumen; GO:0032991 protein-containing complex; GO:0036477…	GO:0005048 signal sequence binding; GO:0005215 transporter activity; GO:0005488 binding; GO:0008139 nuclear localization sequence binding; GO:0033218 amide binding; GO:0042277 peptide binding;			U	KOG0166	Karyopherin (importin) alpha
O60684	KPNA6	Importin subunit alpha-7 OS=Homo sapiens OX=9606 GN=KPNA6 PE=1 SV=1	110	K	2.353	0.0031933	Up	1	1.64875e-13	117.8	3	LLSK(1)EPSPPIDEVINTPR	-0.2845	0.72	0.603	0.628	1.673		1.388	cytoplasm,nucleus	K15042	KPNA5_6; importin subunit alpha-6/7	hsa05164 Influenza A	GO:0000003 reproduction; GO:0006355 regulation of transcription, DNA-templated; GO:0006357 regulation of transcription by RNA polymerase II; GO:0006606 protein import into nucleus; GO:0006607 NLS-bearing protein import into nucleus; GO:0006810 transport; GO:0006886 intracellular protein transport; GO:0006913 nucleocytoplasmic transport; GO:0007565 female pregnancy; GO:0008104 protein localization…	GO:0005622 intracellular; GO:0005623 cell; GO:0005634 nucleus; GO:0005635 nuclear envelope; GO:0005643 nuclear pore; GO:0005654 nucleoplasm; GO:0005737 cytoplasm; GO:0005829 cytosol; GO:0012505 endomembrane system; GO:0031967 organelle envelope; GO:0031974 membrane-enclosed lumen; GO:0031975 envelope; GO:0031981 nuclear lumen; GO:0032991 protein-containing complex; GO:0043226 organelle; GO:004322…	GO:0005048 signal sequence binding; GO:0005215 transporter activity; GO:0005488 binding; GO:0008139 nuclear localization sequence binding; GO:0033218 amide binding; GO:0042277 peptide binding;			U	KOG0166	Karyopherin (importin) alpha
O60684	KPNA6	Importin subunit alpha-7 OS=Homo sapiens OX=9606 GN=KPNA6 PE=1 SV=1	9	K	2.47	0.00793711	Up	1	5.90715e-06	92.445	2	METMASPGK(1)DNYR	-1.4527	0.615		0.466	1.245	1.214	1.546	cytoplasm,nucleus	K15042	KPNA5_6; importin subunit alpha-6/7	hsa05164 Influenza A	GO:0000003 reproduction; GO:0006355 regulation of transcription, DNA-templated; GO:0006357 regulation of transcription by RNA polymerase II; GO:0006606 protein import into nucleus; GO:0006607 NLS-bearing protein import into nucleus; GO:0006810 transport; GO:0006886 intracellular protein transport; GO:0006913 nucleocytoplasmic transport; GO:0007565 female pregnancy; GO:0008104 protein localization…	GO:0005622 intracellular; GO:0005623 cell; GO:0005634 nucleus; GO:0005635 nuclear envelope; GO:0005643 nuclear pore; GO:0005654 nucleoplasm; GO:0005737 cytoplasm; GO:0005829 cytosol; GO:0012505 endomembrane system; GO:0031967 organelle envelope; GO:0031974 membrane-enclosed lumen; GO:0031975 envelope; GO:0031981 nuclear lumen; GO:0032991 protein-containing complex; GO:0043226 organelle; GO:004322…	GO:0005048 signal sequence binding; GO:0005215 transporter activity; GO:0005488 binding; GO:0008139 nuclear localization sequence binding; GO:0033218 amide binding; GO:0042277 peptide binding;			U	KOG0166	Karyopherin (importin) alpha
O60684	KPNA6	Importin subunit alpha-7 OS=Homo sapiens OX=9606 GN=KPNA6 PE=1 SV=1	18	K	1.746	0.00461899	Up	1	1.89255e-06	113.34	2	SYK(1)NNALNPEEMR	-0.50983	0.679	0.838	0.688	1.453	1.253	1.144	cytoplasm,nucleus	K15042	KPNA5_6; importin subunit alpha-6/7	hsa05164 Influenza A	GO:0000003 reproduction; GO:0006355 regulation of transcription, DNA-templated; GO:0006357 regulation of transcription by RNA polymerase II; GO:0006606 protein import into nucleus; GO:0006607 NLS-bearing protein import into nucleus; GO:0006810 transport; GO:0006886 intracellular protein transport; GO:0006913 nucleocytoplasmic transport; GO:0007565 female pregnancy; GO:0008104 protein localization…	GO:0005622 intracellular; GO:0005623 cell; GO:0005634 nucleus; GO:0005635 nuclear envelope; GO:0005643 nuclear pore; GO:0005654 nucleoplasm; GO:0005737 cytoplasm; GO:0005829 cytosol; GO:0012505 endomembrane system; GO:0031967 organelle envelope; GO:0031974 membrane-enclosed lumen; GO:0031975 envelope; GO:0031981 nuclear lumen; GO:0032991 protein-containing complex; GO:0043226 organelle; GO:004322…	GO:0005048 signal sequence binding; GO:0005215 transporter activity; GO:0005488 binding; GO:0008139 nuclear localization sequence binding; GO:0033218 amide binding; GO:0042277 peptide binding;			U	KOG0166	Karyopherin (importin) alpha
O60716	CTNND1	Catenin delta-1 OS=Homo sapiens OX=9606 GN=CTNND1 PE=1 SV=1	898	K	6.602	0.0101746	Up	1	1.19998e-13	77.698	3	EEIQMSNMGSNTK(1)SLDNNYSTPNER	2.5159		0.226	0.314		1.961	1.604	nucleus	K05690	CTNND1; catenin (cadherin-associated protein), delta 1	hsa04520 Adherens junction; hsa04670 Leukocyte transendothelial migration; hsa04015 Rap1 signaling pathway	GO:0001655 urogenital system development; GO:0001738 morphogenesis of a polarized epithelium; GO:0001822 kidney development; GO:0001932 regulation of protein phosphorylation; GO:0001934 positive regulation of protein phosphorylation; GO:0002009 morphogenesis of an epithelium; GO:0006464 cellular protein modification process; GO:0006497 protein lipidation; GO:0006807 nitrogen compound metabolic pr…	GO:0005622 intracellular; GO:0005623 cell; GO:0005634 nucleus; GO:0005737 cytoplasm; GO:0005829 cytosol; GO:0005886 plasma membrane; GO:0005901 caveola; GO:0005911 cell-cell junction; GO:0005912 adherens junction; GO:0005915 zonula adherens; GO:0005923 bicellular tight junction; GO:0016020 membrane; GO:0016600 flotillin complex; GO:0030027 lamellipodium; GO:0030054 cell junction; GO:0030424 axon;…	GO:0003824 catalytic activity; GO:0005102 signaling receptor binding; GO:0005488 binding; GO:0005515 protein binding; GO:0016409 palmitoyltransferase activity; GO:0016740 transferase activity; GO:0016746 transferase activity, transferring acyl groups; GO:0016747 transferase activity, transferring acyl groups other than amino-acyl groups; GO:0019899 enzyme binding; GO:0019900 kinase binding; GO:00…			K	KOG1048	Neural adherens junction protein Plakophilin and related Armadillo repeat proteins
O60716	CTNND1	Catenin delta-1 OS=Homo sapiens OX=9606 GN=CTNND1 PE=1 SV=1	633	K	1.789	0.00021644	Up	0.988096	1.63669e-20	139.94	3	GK(0.988)K(0.012)PIEDPANDTVDFPK	0.010914	0.776	0.665	0.728	1.296	1.272	1.312	nucleus	K05690	CTNND1; catenin (cadherin-associated protein), delta 1	hsa04520 Adherens junction; hsa04670 Leukocyte transendothelial migration; hsa04015 Rap1 signaling pathway	GO:0001655 urogenital system development; GO:0001738 morphogenesis of a polarized epithelium; GO:0001822 kidney development; GO:0001932 regulation of protein phosphorylation; GO:0001934 positive regulation of protein phosphorylation; GO:0002009 morphogenesis of an epithelium; GO:0006464 cellular protein modification process; GO:0006497 protein lipidation; GO:0006807 nitrogen compound metabolic pr…	GO:0005622 intracellular; GO:0005623 cell; GO:0005634 nucleus; GO:0005737 cytoplasm; GO:0005829 cytosol; GO:0005886 plasma membrane; GO:0005901 caveola; GO:0005911 cell-cell junction; GO:0005912 adherens junction; GO:0005915 zonula adherens; GO:0005923 bicellular tight junction; GO:0016020 membrane; GO:0016600 flotillin complex; GO:0030027 lamellipodium; GO:0030054 cell junction; GO:0030424 axon;…	GO:0003824 catalytic activity; GO:0005102 signaling receptor binding; GO:0005488 binding; GO:0005515 protein binding; GO:0016409 palmitoyltransferase activity; GO:0016740 transferase activity; GO:0016746 transferase activity, transferring acyl groups; GO:0016747 transferase activity, transferring acyl groups other than amino-acyl groups; GO:0019899 enzyme binding; GO:0019900 kinase binding; GO:00…			K	KOG1048	Neural adherens junction protein Plakophilin and related Armadillo repeat proteins
O60716	CTNND1	Catenin delta-1 OS=Homo sapiens OX=9606 GN=CTNND1 PE=1 SV=1	355	K	1.663	0.00921519	Up	1	5.87343e-05	154.71	2	K(1)GGPPPPNWR	-0.42807	0.714	0.796	0.755	1.466	1.034	1.267	nucleus	K05690	CTNND1; catenin (cadherin-associated protein), delta 1	hsa04520 Adherens junction; hsa04670 Leukocyte transendothelial migration; hsa04015 Rap1 signaling pathway	GO:0001655 urogenital system development; GO:0001738 morphogenesis of a polarized epithelium; GO:0001822 kidney development; GO:0001932 regulation of protein phosphorylation; GO:0001934 positive regulation of protein phosphorylation; GO:0002009 morphogenesis of an epithelium; GO:0006464 cellular protein modification process; GO:0006497 protein lipidation; GO:0006807 nitrogen compound metabolic pr…	GO:0005622 intracellular; GO:0005623 cell; GO:0005634 nucleus; GO:0005737 cytoplasm; GO:0005829 cytosol; GO:0005886 plasma membrane; GO:0005901 caveola; GO:0005911 cell-cell junction; GO:0005912 adherens junction; GO:0005915 zonula adherens; GO:0005923 bicellular tight junction; GO:0016020 membrane; GO:0016600 flotillin complex; GO:0030027 lamellipodium; GO:0030054 cell junction; GO:0030424 axon;…	GO:0003824 catalytic activity; GO:0005102 signaling receptor binding; GO:0005488 binding; GO:0005515 protein binding; GO:0016409 palmitoyltransferase activity; GO:0016740 transferase activity; GO:0016746 transferase activity, transferring acyl groups; GO:0016747 transferase activity, transferring acyl groups other than amino-acyl groups; GO:0019899 enzyme binding; GO:0019900 kinase binding; GO:00…			K	KOG1048	Neural adherens junction protein Plakophilin and related Armadillo repeat proteins
O60739	EIF1B	Eukaryotic translation initiation factor 1b OS=Homo sapiens OX=9606 GN=EIF1B PE=1 SV=2	109	K	2.718	0.00302672	Up	1	0.000346429	137.84	2	EEQLK(1)VHGF	1.8094	0.504		0.4	1.28	1.312	1.094	cytoplasm	K03113	EIF1; translation initiation factor 1	hsa03013 RNA transport	GO:0006417 regulation of translation; GO:0006446 regulation of translational initiation; GO:0009889 regulation of biosynthetic process; GO:0010468 regulation of gene expression; GO:0010556 regulation of macromolecule biosynthetic process; GO:0010608 posttranscriptional regulation of gene expression; GO:0019222 regulation of metabolic process; GO:0031323 regulation of cellular metabolic process; G…			PF01253	Translation initiation factor SUI1	J	KOG1770	Translation initiation factor 1 (eIF-1/SUI1)
O60749	SNX2	Sorting nexin-2 OS=Homo sapiens OX=9606 GN=SNX2 PE=1 SV=2	220	K	1.85	0.00154076	Up	0.998771	0.0135333	84.368	2	SIVGMTK(0.001)VK(0.999)	-1.8193		0.668	0.623	1.126	1.177	1.28	cytoplasm	K17917	SNX1_2; sorting nexin-1/2	hsa04144 Endocytosis	GO:0000902 cell morphogenesis; GO:0006810 transport; GO:0006897 endocytosis; GO:0006996 organelle organization; GO:0009653 anatomical structure morphogenesis; GO:0009987 cellular process; GO:0016043 cellular component organization; GO:0016050 vesicle organization; GO:0016192 vesicle-mediated transport; GO:0016197 endosomal transport; GO:0016482 cytosolic transport; GO:0022607 cellular component a…	GO:0000323 lytic vacuole; GO:0005622 intracellular; GO:0005623 cell; GO:0005737 cytoplasm; GO:0005764 lysosome; GO:0005768 endosome; GO:0005773 vacuole; GO:0010008 endosome membrane; GO:0012505 endomembrane system; GO:0016020 membrane; GO:0019898 extrinsic component of membrane; GO:0030027 lamellipodium; GO:0030904 retromer complex; GO:0030905 retromer, tubulation complex; GO:0031090 organelle me…	GO:0005102 signaling receptor binding; GO:0005154 epidermal growth factor receptor binding; GO:0005158 insulin receptor binding; GO:0005488 binding; GO:0005515 protein binding; GO:0005543 phospholipid binding; GO:0008289 lipid binding; GO:0035091 phosphatidylinositol binding; GO:0042802 identical protein binding; GO:0042803 protein homodimerization activity; GO:0043167 ion binding; GO:0043168 ani…	PF00787; PF09325	PX domain; Vps5 C terminal like	U	KOG2273	Membrane coat complex Retromer, subunit VPS5/SNX1, Sorting nexins, and related PX domain-containing proteins
O60762	DPM1	Dolichol-phosphate mannosyltransferase subunit 1 OS=Homo sapiens OX=9606 GN=DPM1 PE=1 SV=1	80	K	2.156	0.000829371	Up	1	7.66522e-21	210.4	2	DVAEQLEK(1)IYGSDR	1.8908	0.752	0.605	0.568	1.355	1.411	1.385	nucleus	K00721	DPM1; dolichol-phosphate mannosyltransferase [EC:2.4.1.83]	hsa00510 N-Glycan biosynthesis; hsa01100 Metabolic pathways	GO:0006066 alcohol metabolic process; GO:0006139 nucleobase-containing compound metabolic process; GO:0006464 cellular protein modification process; GO:0006486 protein glycosylation; GO:0006493 protein O-linked glycosylation; GO:0006497 protein lipidation; GO:0006505 GPI anchor metabolic process; GO:0006506 GPI anchor biosynthetic process; GO:0006629 lipid metabolic process; GO:0006643 membrane l…	GO:0005622 intracellular; GO:0005623 cell; GO:0005737 cytoplasm; GO:0005783 endoplasmic reticulum; GO:0005789 endoplasmic reticulum membrane; GO:0012505 endomembrane system; GO:0016020 membrane; GO:0031501 mannosyltransferase complex; GO:0031984 organelle subcompartment; GO:0032991 protein-containing complex; GO:0033185 dolichol-phosphate-mannose synthase complex; GO:0042175 nuclear outer membran…	GO:0000030 mannosyltransferase activity; GO:0003824 catalytic activity; GO:0004169 dolichyl-phosphate-mannose-protein mannosyltransferase activity; GO:0004582 dolichyl-phosphate beta-D-mannosyltransferase activity; GO:0005488 binding; GO:0005537 mannose binding; GO:0016740 transferase activity; GO:0016757 transferase activity, transferring glycosyl groups; GO:0016758 transferase activity, transfe…			M	KOG2978	Dolichol-phosphate mannosyltransferase
O60832	DKC1	H/ACA ribonucleoprotein complex subunit DKC1 OS=Homo sapiens OX=9606 GN=DKC1 PE=1 SV=3	151	K	1.682	0.000121973	Up	1	2.94506e-08	108.24	2	SQQSAGK(1)EYVGIVR	-1.2554	0.743	0.767	0.745	1.233	1.211	1.35	cytoplasm	K11131	DKC1; H/ACA ribonucleoprotein complex subunit 4 [EC:5.4.99.-]	hsa03008 Ribosome biogenesis in eukaryotes	GO:0000154 rRNA modification; GO:0000454 snoRNA guided rRNA pseudouridine synthesis; GO:0000455 enzyme-directed rRNA pseudouridine synthesis; GO:0000495 box H/ACA snoRNA 3'-end processing; GO:0000723 telomere maintenance; GO:0001522 pseudouridine synthesis; GO:0006139 nucleobase-containing compound metabolic process; GO:0006259 DNA metabolic process; GO:0006278 RNA-dependent DNA biosynthetic proc…	GO:0001650 fibrillar center; GO:0005622 intracellular; GO:0005623 cell; GO:0005634 nucleus; GO:0005654 nucleoplasm; GO:0005697 telomerase holoenzyme complex; GO:0005730 nucleolus; GO:0005732 small nucleolar ribonucleoprotein complex; GO:0015030 Cajal body; GO:0016604 nuclear body; GO:0031429 box H/ACA snoRNP complex; GO:0031974 membrane-enclosed lumen; GO:0031981 nuclear lumen; GO:0032991 protein…	GO:0003676 nucleic acid binding; GO:0003720 telomerase activity; GO:0003723 RNA binding; GO:0003824 catalytic activity; GO:0003964 RNA-directed DNA polymerase activity; GO:0005488 binding; GO:0009982 pseudouridine synthase activity; GO:0016740 transferase activity; GO:0016772 transferase activity, transferring phosphorus-containing groups; GO:0016779 nucleotidyltransferase activity; GO:0016853 is…	PF08068	DKCLD (NUC011) domain	J	KOG2529	Pseudouridine synthase
O60832	DKC1	H/ACA ribonucleoprotein complex subunit DKC1 OS=Homo sapiens OX=9606 GN=DKC1 PE=1 SV=3	203	K	1.911	0.00389833	Up	1	3.23202e-08	58.338	2	TIYESK(1)MIEYDPER	1.6841		0.589	0.722	1.289	1.204	1.264	cytoplasm	K11131	DKC1; H/ACA ribonucleoprotein complex subunit 4 [EC:5.4.99.-]	hsa03008 Ribosome biogenesis in eukaryotes	GO:0000154 rRNA modification; GO:0000454 snoRNA guided rRNA pseudouridine synthesis; GO:0000455 enzyme-directed rRNA pseudouridine synthesis; GO:0000495 box H/ACA snoRNA 3'-end processing; GO:0000723 telomere maintenance; GO:0001522 pseudouridine synthesis; GO:0006139 nucleobase-containing compound metabolic process; GO:0006259 DNA metabolic process; GO:0006278 RNA-dependent DNA biosynthetic proc…	GO:0001650 fibrillar center; GO:0005622 intracellular; GO:0005623 cell; GO:0005634 nucleus; GO:0005654 nucleoplasm; GO:0005697 telomerase holoenzyme complex; GO:0005730 nucleolus; GO:0005732 small nucleolar ribonucleoprotein complex; GO:0015030 Cajal body; GO:0016604 nuclear body; GO:0031429 box H/ACA snoRNP complex; GO:0031974 membrane-enclosed lumen; GO:0031981 nuclear lumen; GO:0032991 protein…	GO:0003676 nucleic acid binding; GO:0003720 telomerase activity; GO:0003723 RNA binding; GO:0003824 catalytic activity; GO:0003964 RNA-directed DNA polymerase activity; GO:0005488 binding; GO:0009982 pseudouridine synthase activity; GO:0016740 transferase activity; GO:0016772 transferase activity, transferring phosphorus-containing groups; GO:0016779 nucleotidyltransferase activity; GO:0016853 is…	PF08068	DKCLD (NUC011) domain	J	KOG2529	Pseudouridine synthase
O60841	EIF5B	Eukaryotic translation initiation factor 5B OS=Homo sapiens OX=9606 GN=EIF5B PE=1 SV=4	1185	K	3.774	0.000852591	Up	1	1.44045e-08	138.23	3	HFEATDILVSK(1)ISR	-1.7851	0.484	0.505	0.418	1.92		1.62	cytoplasm	K03243	EIF5B; translation initiation factor 5B	hsa03013 RNA transport	GO:0006412 translation; GO:0006413 translational initiation; GO:0006417 regulation of translation; GO:0006446 regulation of translational initiation; GO:0006518 peptide metabolic process; GO:0006807 nitrogen compound metabolic process; GO:0008152 metabolic process; GO:0009058 biosynthetic process; GO:0009059 macromolecule biosynthetic process; GO:0009889 regulation of biosynthetic process; GO:000…	GO:0005622 intracellular; GO:0005623 cell; GO:0005737 cytoplasm; GO:0005829 cytosol;	GO:0003676 nucleic acid binding; GO:0003723 RNA binding; GO:0003743 translation initiation factor activity; GO:0005488 binding; GO:0008135 translation factor activity, RNA binding; GO:0097159 organic cyclic compound binding; GO:1901363 heterocyclic compound binding;	PF00009; PF03144; PF11987	Elongation factor Tu GTP binding domain; Elongation factor Tu domain 2; Translation-initiation factor 2	J	KOG1144	Translation initiation factor 5B (eIF-5B)
O60879	DIAPH2	Protein diaphanous homolog 2 OS=Homo sapiens OX=9606 GN=DIAPH2 PE=1 SV=1	759	K	1.708	0.0105255	Up	1	2.87495e-05	96.313	3	HLPEQK(1)ILNELAELK	-0.91451	0.645	0.791	0.779	1.402	1.35	1.031	nucleus	K05741	DIAPH2; diaphanous 2	hsa04810 Regulation of actin cytoskeleton	GO:0000003 reproduction; GO:0006996 organelle organization; GO:0007010 cytoskeleton organization; GO:0007015 actin filament organization; GO:0007276 gamete generation; GO:0007292 female gamete generation; GO:0008154 actin polymerization or depolymerization; GO:0009987 cellular process; GO:0016043 cellular component organization; GO:0019953 sexual reproduction; GO:0022414 reproductive process; GO:…	GO:0005622 intracellular; GO:0005623 cell; GO:0005634 nucleus; GO:0005730 nucleolus; GO:0005737 cytoplasm; GO:0005768 endosome; GO:0005769 early endosome; GO:0005783 endoplasmic reticulum; GO:0005829 cytosol; GO:0012505 endomembrane system; GO:0031410 cytoplasmic vesicle; GO:0031974 membrane-enclosed lumen; GO:0031981 nuclear lumen; GO:0031982 vesicle; GO:0043226 organelle; GO:0043227 membrane-bo…	GO:0003779 actin binding; GO:0005102 signaling receptor binding; GO:0005488 binding; GO:0005515 protein binding; GO:0008092 cytoskeletal protein binding;			Z	KOG1924	RhoA GTPase effector DIA/Diaphanous
O75146	HIP1R	Huntingtin-interacting protein 1-related protein OS=Homo sapiens OX=9606 GN=HIP1R PE=1 SV=2	146	K	2.36	0.00584812	Up	1	3.80358e-51	144.69	3	ISFHLK(1)HPQFPAGLEVTDEVLEK	0.21178		0.575	0.655		1.468	1.435	mitochondria	K20040			GO:0006810 transport; GO:0006839 mitochondrial transport; GO:0006897 endocytosis; GO:0006898 receptor-mediated endocytosis; GO:0006919 activation of cysteine-type endopeptidase activity involved in apoptotic process; GO:0006996 organelle organization; GO:0007005 mitochondrion organization; GO:0007006 mitochondrial membrane organization; GO:0007275 multicellular organism development; GO:0008064 re…	GO:0001726 ruffle; GO:0005622 intracellular; GO:0005623 cell; GO:0005737 cytoplasm; GO:0005829 cytosol; GO:0005856 cytoskeleton; GO:0005886 plasma membrane; GO:0005905 clathrin-coated pit; GO:0005938 cell cortex; GO:0012505 endomembrane system; GO:0012506 vesicle membrane; GO:0014069 postsynaptic density; GO:0016020 membrane; GO:0016324 apical plasma membrane; GO:0030135 coated vesicle; GO:003013…	GO:0003779 actin binding; GO:0005488 binding; GO:0005515 protein binding; GO:0005543 phospholipid binding; GO:0005546 phosphatidylinositol-4,5-bisphosphate binding; GO:0005547 phosphatidylinositol-3,4,5-trisphosphate binding; GO:0008092 cytoskeletal protein binding; GO:0008289 lipid binding; GO:0017124 SH3 domain binding; GO:0019904 protein domain specific binding; GO:0030276 clathrin binding; GO…	PF07651	ANTH domain	Z	KOG0980	Actin-binding protein SLA2/Huntingtin-interacting protein Hip1
O75150	RNF40	E3 ubiquitin-protein ligase BRE1B OS=Homo sapiens OX=9606 GN=RNF40 PE=1 SV=5	420	K	2.963	0.00236322	Up	1	3.15429e-10	145.75	2	GLLLATK(1)NSHLR	0.15742	0.446	0.383	0.611	1.538	1.199	1.53	nucleus	K10696			GO:0006325 chromatin organization; GO:0006464 cellular protein modification process; GO:0006508 proteolysis; GO:0006511 ubiquitin-dependent protein catabolic process; GO:0006513 protein monoubiquitination; GO:0006807 nitrogen compound metabolic process; GO:0006996 organelle organization; GO:0008152 metabolic process; GO:0009056 catabolic process; GO:0009057 macromolecule catabolic process; GO:000…	GO:0000151 ubiquitin ligase complex; GO:0000785 chromatin; GO:0000792 heterochromatin; GO:0005622 intracellular; GO:0005623 cell; GO:0005634 nucleus; GO:0005654 nucleoplasm; GO:0005694 chromosome; GO:0005737 cytoplasm; GO:0005829 cytosol; GO:0016020 membrane; GO:0019898 extrinsic component of membrane; GO:0030424 axon; GO:0031371 ubiquitin conjugating enzyme complex; GO:0031974 membrane-enclosed …	GO:0000149 SNARE binding; GO:0003676 nucleic acid binding; GO:0003723 RNA binding; GO:0003729 mRNA binding; GO:0003730 mRNA 3'-UTR binding; GO:0003824 catalytic activity; GO:0004842 ubiquitin-protein transferase activity; GO:0005488 binding; GO:0005515 protein binding; GO:0016740 transferase activity; GO:0017075 syntaxin-1 binding; GO:0019787 ubiquitin-like protein transferase activity; GO:001989…	PF13920	Zinc finger, C3HC4 type (RING finger)	B	KOG0978	E3 ubiquitin ligase involved in syntaxin degradation
O75150	RNF40	E3 ubiquitin-protein ligase BRE1B OS=Homo sapiens OX=9606 GN=RNF40 PE=1 SV=5	439	K	3.431	0.000629697	Up	0.974414	5.87043e-36	228.73	3	HIEHMESDELGLQK(0.974)K(0.026)	1.213	0.418		0.343	1.239	1.315	1.362	nucleus	K10696			GO:0006325 chromatin organization; GO:0006464 cellular protein modification process; GO:0006508 proteolysis; GO:0006511 ubiquitin-dependent protein catabolic process; GO:0006513 protein monoubiquitination; GO:0006807 nitrogen compound metabolic process; GO:0006996 organelle organization; GO:0008152 metabolic process; GO:0009056 catabolic process; GO:0009057 macromolecule catabolic process; GO:000…	GO:0000151 ubiquitin ligase complex; GO:0000785 chromatin; GO:0000792 heterochromatin; GO:0005622 intracellular; GO:0005623 cell; GO:0005634 nucleus; GO:0005654 nucleoplasm; GO:0005694 chromosome; GO:0005737 cytoplasm; GO:0005829 cytosol; GO:0016020 membrane; GO:0019898 extrinsic component of membrane; GO:0030424 axon; GO:0031371 ubiquitin conjugating enzyme complex; GO:0031974 membrane-enclosed …	GO:0000149 SNARE binding; GO:0003676 nucleic acid binding; GO:0003723 RNA binding; GO:0003729 mRNA binding; GO:0003730 mRNA 3'-UTR binding; GO:0003824 catalytic activity; GO:0004842 ubiquitin-protein transferase activity; GO:0005488 binding; GO:0005515 protein binding; GO:0016740 transferase activity; GO:0017075 syntaxin-1 binding; GO:0019787 ubiquitin-like protein transferase activity; GO:001989…	PF13920	Zinc finger, C3HC4 type (RING finger)	B	KOG0978	E3 ubiquitin ligase involved in syntaxin degradation
O75150	RNF40	E3 ubiquitin-protein ligase BRE1B OS=Homo sapiens OX=9606 GN=RNF40 PE=1 SV=5	457	K	4.688	1.02015e-06	Up	1	0.00833407	125.5	2	K(1)EYEMLR	2.7416	0.334	0.338	0.316	1.474	1.564	1.594	nucleus	K10696			GO:0006325 chromatin organization; GO:0006464 cellular protein modification process; GO:0006508 proteolysis; GO:0006511 ubiquitin-dependent protein catabolic process; GO:0006513 protein monoubiquitination; GO:0006807 nitrogen compound metabolic process; GO:0006996 organelle organization; GO:0008152 metabolic process; GO:0009056 catabolic process; GO:0009057 macromolecule catabolic process; GO:000…	GO:0000151 ubiquitin ligase complex; GO:0000785 chromatin; GO:0000792 heterochromatin; GO:0005622 intracellular; GO:0005623 cell; GO:0005634 nucleus; GO:0005654 nucleoplasm; GO:0005694 chromosome; GO:0005737 cytoplasm; GO:0005829 cytosol; GO:0016020 membrane; GO:0019898 extrinsic component of membrane; GO:0030424 axon; GO:0031371 ubiquitin conjugating enzyme complex; GO:0031974 membrane-enclosed …	GO:0000149 SNARE binding; GO:0003676 nucleic acid binding; GO:0003723 RNA binding; GO:0003729 mRNA binding; GO:0003730 mRNA 3'-UTR binding; GO:0003824 catalytic activity; GO:0004842 ubiquitin-protein transferase activity; GO:0005488 binding; GO:0005515 protein binding; GO:0016740 transferase activity; GO:0017075 syntaxin-1 binding; GO:0019787 ubiquitin-like protein transferase activity; GO:001989…	PF13920	Zinc finger, C3HC4 type (RING finger)	B	KOG0978	E3 ubiquitin ligase involved in syntaxin degradation
O75151	PHF2	Lysine-specific demethylase PHF2 OS=Homo sapiens OX=9606 GN=PHF2 PE=1 SV=4	427	K	8.295	9.35232e-05	Up	0.999791	1.22752e-21	157.54	4	QALAEHEDELPEHFK(1)PSQLIK	0.2699	0.175	0.214	0.241	2.082	1.624	1.52	nucleus	K19414			GO:0001889 liver development; GO:0006325 chromatin organization; GO:0006355 regulation of transcription, DNA-templated; GO:0006464 cellular protein modification process; GO:0006482 protein demethylation; GO:0006807 nitrogen compound metabolic process; GO:0006996 organelle organization; GO:0007275 multicellular organism development; GO:0008152 metabolic process; GO:0008214 protein dealkylation; GO…	GO:0000775 chromosome, centromeric region; GO:0000776 kinetochore; GO:0005622 intracellular; GO:0005623 cell; GO:0005634 nucleus; GO:0005654 nucleoplasm; GO:0005694 chromosome; GO:0005730 nucleolus; GO:0031974 membrane-enclosed lumen; GO:0031981 nuclear lumen; GO:0032991 protein-containing complex; GO:0043226 organelle; GO:0043227 membrane-bounded organelle; GO:0043228 non-membrane-bounded organe…	GO:0003824 catalytic activity; GO:0005488 binding; GO:0005506 iron ion binding; GO:0005515 protein binding; GO:0008270 zinc ion binding; GO:0032451 demethylase activity; GO:0032452 histone demethylase activity; GO:0032454 histone demethylase activity (H3-K9 specific); GO:0035064 methylated histone binding; GO:0042393 histone binding; GO:0043167 ion binding; GO:0043169 cation binding; GO:0046872 m…	PF00628; PF02373	PHD-finger; JmjC domain, hydroxylase	B	KOG1633	F-box protein JEMMA and related proteins with JmjC, PHD, F-box and LRR domains
O75179	ANKRD17	Ankyrin repeat domain-containing protein 17 OS=Homo sapiens OX=9606 GN=ANKRD17 PE=1 SV=3	1763	K	1.805	3.58318e-05	Up	0.987232	0.00022352	120.65	2	EFTGAHIDIDK(0.987)QK(0.013)	-0.78891	0.726	0.678	0.709	1.252	1.236	1.325	plasma membrane	K16726			GO:0001568 blood vessel development; GO:0001817 regulation of cytokine production; GO:0001819 positive regulation of cytokine production; GO:0001944 vasculature development; GO:0001955 blood vessel maturation; GO:0002376 immune system process; GO:0002682 regulation of immune system process; GO:0002684 positive regulation of immune system process; GO:0002697 regulation of immune effector process; …	GO:0000785 chromatin; GO:0005622 intracellular; GO:0005623 cell; GO:0005634 nucleus; GO:0005635 nuclear envelope; GO:0005694 chromosome; GO:0005737 cytoplasm; GO:0012505 endomembrane system; GO:0016020 membrane; GO:0031090 organelle membrane; GO:0031965 nuclear membrane; GO:0031967 organelle envelope; GO:0031975 envelope; GO:0043226 organelle; GO:0043227 membrane-bounded organelle; GO:0043228 non…	GO:0003682 chromatin binding; GO:0005488 binding;	PF00013	KH domain	T	KOG4369	RTK signaling protein MASK/UNC-44
O75348	ATP6V1G1	V-type proton ATPase subunit G 1 OS=Homo sapiens OX=9606 GN=ATP6V1G1 PE=1 SV=3	16	K	1.549	0.039295	Up	1	4.84535e-09	139.7	3	ASQSQGIQQLLQAEK(1)R	-0.75558	0.775		0.705	1.04	1.363	1.035	nucleus	K02152	ATPeV1G; V-type H+-transporting ATPase subunit G	hsa05120 Epithelial cell signaling in Helicobacter pylori infection; hsa04721 Synaptic vesicle cycle; hsa04150 mTOR signaling pathway; hsa00190 Oxidative phosphorylation; hsa04966 Collecting duct acid secretion; hsa05110 Vibrio cholerae infection; hsa05165 Human papillomavirus infection; hsa04145 Phagosome; hsa05323 Rheumatoid arthritis; hsa01100 Metabolic pathways	GO:0000041 transition metal ion transport; GO:0006810 transport; GO:0006811 ion transport; GO:0006812 cation transport; GO:0006826 iron ion transport; GO:0006873 cellular ion homeostasis; GO:0006875 cellular metal ion homeostasis; GO:0006879 cellular iron ion homeostasis; GO:0007154 cell communication; GO:0007165 signal transduction; GO:0007166 cell surface receptor signaling pathway; GO:0007167 …	GO:0005622 intracellular; GO:0005623 cell; GO:0005737 cytoplasm; GO:0005829 cytosol; GO:0005886 plasma membrane; GO:0016020 membrane; GO:0071944 cell periphery;	GO:0005488 binding; GO:0005515 protein binding; GO:0019899 enzyme binding; GO:0051117 ATPase binding;			C	KOG1772	Vacuolar H+-ATPase V1 sector, subunit G
O75348	ATP6V1G1	V-type proton ATPase subunit G 1 OS=Homo sapiens OX=9606 GN=ATP6V1G1 PE=1 SV=3	75	K	2.157	0.00508359	Up	1	1.17786e-53	225.1	2	GSCSTEVEK(1)ETQEK	-1.877	0.732	0.664	0.464	1.285	1.406	1.321	nucleus	K02152	ATPeV1G; V-type H+-transporting ATPase subunit G	hsa05120 Epithelial cell signaling in Helicobacter pylori infection; hsa04721 Synaptic vesicle cycle; hsa04150 mTOR signaling pathway; hsa00190 Oxidative phosphorylation; hsa04966 Collecting duct acid secretion; hsa05110 Vibrio cholerae infection; hsa05165 Human papillomavirus infection; hsa04145 Phagosome; hsa05323 Rheumatoid arthritis; hsa01100 Metabolic pathways	GO:0000041 transition metal ion transport; GO:0006810 transport; GO:0006811 ion transport; GO:0006812 cation transport; GO:0006826 iron ion transport; GO:0006873 cellular ion homeostasis; GO:0006875 cellular metal ion homeostasis; GO:0006879 cellular iron ion homeostasis; GO:0007154 cell communication; GO:0007165 signal transduction; GO:0007166 cell surface receptor signaling pathway; GO:0007167 …	GO:0005622 intracellular; GO:0005623 cell; GO:0005737 cytoplasm; GO:0005829 cytosol; GO:0005886 plasma membrane; GO:0016020 membrane; GO:0071944 cell periphery;	GO:0005488 binding; GO:0005515 protein binding; GO:0019899 enzyme binding; GO:0051117 ATPase binding;			C	KOG1772	Vacuolar H+-ATPase V1 sector, subunit G
O75390	CS	Citrate synthase, mitochondrial OS=Homo sapiens OX=9606 GN=CS PE=1 SV=2	43	K	1.563	0.00106931	Up	1	3.4439e-09	162.21	2	DILADLIPK(1)EQAR	3.6993	0.815	0.8	0.741	1.15	1.2	1.333	mitochondria	K01647	CS; citrate synthase [EC:2.3.3.1]	hsa01210 2-Oxocarboxylic acid metabolism; hsa01200 Carbon metabolism; hsa00630 Glyoxylate and dicarboxylate metabolism; hsa00020 Citrate cycle (TCA cycle); hsa01230 Biosynthesis of amino acids; hsa01100 Metabolic pathways	GO:0005975 carbohydrate metabolic process; GO:0006082 organic acid metabolic process; GO:0006091 generation of precursor metabolites and energy; GO:0006099 tricarboxylic acid cycle; GO:0006101 citrate metabolic process; GO:0008152 metabolic process; GO:0009060 aerobic respiration; GO:0009987 cellular process; GO:0015980 energy derivation by oxidation of organic compounds; GO:0016999 antibiotic me…	GO:0005622 intracellular; GO:0005623 cell; GO:0005737 cytoplasm; GO:0005739 mitochondrion; GO:0005759 mitochondrial matrix; GO:0031974 membrane-enclosed lumen; GO:0043226 organelle; GO:0043227 membrane-bounded organelle; GO:0043229 intracellular organelle; GO:0043231 intracellular membrane-bounded organelle; GO:0043233 organelle lumen; GO:0070013 intracellular organelle lumen;	GO:0003824 catalytic activity; GO:0004108 citrate (Si)-synthase activity; GO:0016740 transferase activity; GO:0016746 transferase activity, transferring acyl groups; GO:0036440 citrate synthase activity; GO:0046912 transferase activity, transferring acyl groups, acyl groups converted into alkyl on transfer;	PF00285	Citrate synthase	C	KOG2617	Citrate synthase
O75390	CS	Citrate synthase, mitochondrial OS=Homo sapiens OX=9606 GN=CS PE=1 SV=2	375	K	1.931	1.23417e-05	Up	0.999999	3.15542e-08	113.34	3	HLPNDPMFK(1)LVAQLYK	-0.23915	0.706	0.678	0.682	1.384	1.319	1.286	mitochondria	K01647	CS; citrate synthase [EC:2.3.3.1]	hsa01210 2-Oxocarboxylic acid metabolism; hsa01200 Carbon metabolism; hsa00630 Glyoxylate and dicarboxylate metabolism; hsa00020 Citrate cycle (TCA cycle); hsa01230 Biosynthesis of amino acids; hsa01100 Metabolic pathways	GO:0005975 carbohydrate metabolic process; GO:0006082 organic acid metabolic process; GO:0006091 generation of precursor metabolites and energy; GO:0006099 tricarboxylic acid cycle; GO:0006101 citrate metabolic process; GO:0008152 metabolic process; GO:0009060 aerobic respiration; GO:0009987 cellular process; GO:0015980 energy derivation by oxidation of organic compounds; GO:0016999 antibiotic me…	GO:0005622 intracellular; GO:0005623 cell; GO:0005737 cytoplasm; GO:0005739 mitochondrion; GO:0005759 mitochondrial matrix; GO:0031974 membrane-enclosed lumen; GO:0043226 organelle; GO:0043227 membrane-bounded organelle; GO:0043229 intracellular organelle; GO:0043231 intracellular membrane-bounded organelle; GO:0043233 organelle lumen; GO:0070013 intracellular organelle lumen;	GO:0003824 catalytic activity; GO:0004108 citrate (Si)-synthase activity; GO:0016740 transferase activity; GO:0016746 transferase activity, transferring acyl groups; GO:0036440 citrate synthase activity; GO:0046912 transferase activity, transferring acyl groups, acyl groups converted into alkyl on transfer;	PF00285	Citrate synthase	C	KOG2617	Citrate synthase
O75396	SEC22B	Vesicle-trafficking protein SEC22b OS=Homo sapiens OX=9606 GN=SEC22B PE=1 SV=4	121	K	3.577	9.26929e-06	Up	0.998676	5.6073e-45	314.08	3	PYSFIEFDTFIQK(0.999)TK(0.001)	-1.0434	0.421	0.468	0.416	1.492	1.549	1.627	endoplasmic reticulum,mitochondria	K08517	SEC22; vesicle transport protein SEC22	hsa04145 Phagosome; hsa05134 Legionellosis; hsa04130 SNARE interactions in vesicular transport	GO:0002376 immune system process; GO:0002474 antigen processing and presentation of peptide antigen via MHC class I; GO:0002478 antigen processing and presentation of exogenous peptide antigen; GO:0002479 antigen processing and presentation of exogenous peptide antigen via MHC class I, TAP-dependent; GO:0006810 transport; GO:0006888 endoplasmic reticulum to Golgi vesicle-mediated transport; GO:00…	GO:0000139 Golgi membrane; GO:0005622 intracellular; GO:0005623 cell; GO:0005737 cytoplasm; GO:0005783 endoplasmic reticulum; GO:0005789 endoplasmic reticulum membrane; GO:0005793 endoplasmic reticulum-Golgi intermediate compartment; GO:0005794 Golgi apparatus; GO:0005798 Golgi-associated vesicle; GO:0012505 endomembrane system; GO:0012506 vesicle membrane; GO:0012507 ER to Golgi transport vesicl…	GO:0000149 SNARE binding; GO:0005484 SNAP receptor activity; GO:0005488 binding; GO:0005515 protein binding; GO:0019905 syntaxin binding;	PF13774	Regulated-SNARE-like domain	U	KOG0862	Synaptobrevin/VAMP-like protein SEC22
O75400	PRPF40A	Pre-mRNA-processing factor 40 homolog A OS=Homo sapiens OX=9606 GN=PRPF40A PE=1 SV=2	196	K	1.664	0.00529584	Up	1	5.65998e-05	102.03	2	SDSGK(1)PYYYNSQTK	-1.6666	0.735		0.782		1.236	1.288	cytoplasm	K12821	PRPF40; pre-mRNA-processing factor 40	hsa03040 Spliceosome	GO:0000375 RNA splicing, via transesterification reactions; GO:0000377 RNA splicing, via transesterification reactions with bulged adenosine as nucleophile; GO:0000398 mRNA splicing, via spliceosome; GO:0006139 nucleobase-containing compound metabolic process; GO:0006396 RNA processing; GO:0006397 mRNA processing; GO:0006725 cellular aromatic compound metabolic process; GO:0006807 nitrogen compou…	GO:0005622 intracellular; GO:0005623 cell; GO:0005634 nucleus; GO:0005654 nucleoplasm; GO:0005681 spliceosomal complex; GO:0005684 U2-type spliceosomal complex; GO:0005685 U1 snRNP; GO:0005737 cytoplasm; GO:0005829 cytosol; GO:0016363 nuclear matrix; GO:0016604 nuclear body; GO:0016607 nuclear speck; GO:0030532 small nuclear ribonucleoprotein complex; GO:0031974 membrane-enclosed lumen; GO:003198…		PF00397	WW domain	A	KOG0152	Spliceosomal protein FBP11/Splicing factor PRP40
O75431	MTX2	Metaxin-2 OS=Homo sapiens OX=9606 GN=MTX2 PE=1 SV=1	108	K	2.016	8.32139e-05	Up	0.996358	5.28798e-06	128.41	3	GHSLSDGLEEVQK(0.996)AEMK(0.004)	-1.3018	0.671	0.733	0.688	1.41	1.486	1.321	cytoplasm	K17776			GO:0006810 transport; GO:0006839 mitochondrial transport; GO:0051179 localization; GO:0051234 establishment of localization;	GO:0005622 intracellular; GO:0005623 cell; GO:0005634 nucleus; GO:0005730 nucleolus; GO:0005737 cytoplasm; GO:0005739 mitochondrion; GO:0005740 mitochondrial envelope; GO:0005741 mitochondrial outer membrane; GO:0016020 membrane; GO:0019867 outer membrane; GO:0031090 organelle membrane; GO:0031966 mitochondrial membrane; GO:0031967 organelle envelope; GO:0031968 organelle outer membrane; GO:00319…				U	KOG3027	Mitochondrial outer membrane protein Metaxin 2, Metaxin 1-binding protein
O75436	VPS26A	Vacuolar protein sorting-associated protein 26A OS=Homo sapiens OX=9606 GN=VPS26A PE=1 SV=2	242	K	2.418	0.000179135	Up	1	2.05087e-26	174.02	3	YEIMDGAPVK(1)GESIPIR	-3.109	0.558	0.596	0.569	1.533	1.399	1.235	cytoplasm	K18466	VPS26; vacuolar protein sorting-associated protein 26	hsa04144 Endocytosis	GO:0006810 transport; GO:0006886 intracellular protein transport; GO:0007154 cell communication; GO:0007165 signal transduction; GO:0007166 cell surface receptor signaling pathway; GO:0007267 cell-cell signaling; GO:0008104 protein localization; GO:0009894 regulation of catabolic process; GO:0009987 cellular process; GO:0010506 regulation of autophagy; GO:0015031 protein transport; GO:0015833 pep…	GO:0000323 lytic vacuole; GO:0005622 intracellular; GO:0005623 cell; GO:0005737 cytoplasm; GO:0005764 lysosome; GO:0005768 endosome; GO:0005769 early endosome; GO:0005773 vacuole; GO:0005829 cytosol; GO:0010008 endosome membrane; GO:0012505 endomembrane system; GO:0016020 membrane; GO:0030904 retromer complex; GO:0030906 retromer, cargo-selective complex; GO:0031090 organelle membrane; GO:0031410…	GO:0005215 transporter activity;			U	KOG3063	Membrane coat complex Retromer, subunit VPS26
O75436	VPS26A	Vacuolar protein sorting-associated protein 26A OS=Homo sapiens OX=9606 GN=VPS26A PE=1 SV=2	188	K	1.593	0.0239413	Up	0.999999	0.000363219	85.622	2	YHLK(1)DVIVGK	-0.49216		0.722	0.722	1.301	1.173	0.977	cytoplasm	K18466	VPS26; vacuolar protein sorting-associated protein 26	hsa04144 Endocytosis	GO:0006810 transport; GO:0006886 intracellular protein transport; GO:0007154 cell communication; GO:0007165 signal transduction; GO:0007166 cell surface receptor signaling pathway; GO:0007267 cell-cell signaling; GO:0008104 protein localization; GO:0009894 regulation of catabolic process; GO:0009987 cellular process; GO:0010506 regulation of autophagy; GO:0015031 protein transport; GO:0015833 pep…	GO:0000323 lytic vacuole; GO:0005622 intracellular; GO:0005623 cell; GO:0005737 cytoplasm; GO:0005764 lysosome; GO:0005768 endosome; GO:0005769 early endosome; GO:0005773 vacuole; GO:0005829 cytosol; GO:0010008 endosome membrane; GO:0012505 endomembrane system; GO:0016020 membrane; GO:0030904 retromer complex; GO:0030906 retromer, cargo-selective complex; GO:0031090 organelle membrane; GO:0031410…	GO:0005215 transporter activity;			U	KOG3063	Membrane coat complex Retromer, subunit VPS26
O75475	PSIP1	PC4 and SFRS1-interacting protein OS=Homo sapiens OX=9606 GN=PSIP1 PE=1 SV=1	364	K	1.625	0.00570624	Up	1	3.75969e-05	138.71	2	NSLK(1)IDNLDVNR	-3.4292	0.745	0.817	0.832		1.207	1.387	nucleus				GO:0000245 spliceosomal complex assembly; GO:0000375 RNA splicing, via transesterification reactions; GO:0000377 RNA splicing, via transesterification reactions with bulged adenosine as nucleophile; GO:0000395 mRNA 5'-splice site recognition; GO:0000398 mRNA splicing, via spliceosome; GO:0006139 nucleobase-containing compound metabolic process; GO:0006355 regulation of transcription, DNA-template…	GO:0000228 nuclear chromosome; GO:0000785 chromatin; GO:0000790 nuclear chromatin; GO:0000792 heterochromatin; GO:0005622 intracellular; GO:0005623 cell; GO:0005634 nucleus; GO:0005654 nucleoplasm; GO:0005694 chromosome; GO:0005720 nuclear heterochromatin; GO:0005737 cytoplasm; GO:0005829 cytosol; GO:0031974 membrane-enclosed lumen; GO:0031981 nuclear lumen; GO:0034399 nuclear periphery; GO:00353…	GO:0003676 nucleic acid binding; GO:0003677 DNA binding; GO:0003682 chromatin binding; GO:0003690 double-stranded DNA binding; GO:0003712 transcription coregulator activity; GO:0003713 transcription coactivator activity; GO:0005488 binding; GO:0005515 protein binding; GO:0008134 transcription factor binding; GO:0033613 activating transcription factor binding; GO:0097100 supercoiled DNA binding; G…	PF00855	PWWP domain	K	KOG1904	Transcription coactivator
O75533	SF3B1	Splicing factor 3B subunit 1 OS=Homo sapiens OX=9606 GN=SF3B1 PE=1 SV=3	1030	K	2.072	0.000205644	Up	1	6.87061e-05	85.813	3	HEK(1)VQENCIDLVGR	-0.099324	0.697	0.61	0.656	1.255	1.367	1.445	plasma membrane	K12828	SF3B1; splicing factor 3B subunit 1	hsa03040 Spliceosome	GO:0000245 spliceosomal complex assembly; GO:0000375 RNA splicing, via transesterification reactions; GO:0000377 RNA splicing, via transesterification reactions with bulged adenosine as nucleophile; GO:0000398 mRNA splicing, via spliceosome; GO:0001701 in utero embryonic development; GO:0001824 blastocyst development; GO:0001825 blastocyst formation; GO:0003002 regionalization; GO:0006139 nucleob…	GO:0000785 chromatin; GO:0005622 intracellular; GO:0005623 cell; GO:0005634 nucleus; GO:0005654 nucleoplasm; GO:0005681 spliceosomal complex; GO:0005684 U2-type spliceosomal complex; GO:0005686 U2 snRNP; GO:0005689 U12-type spliceosomal complex; GO:0005694 chromosome; GO:0016363 nuclear matrix; GO:0016604 nuclear body; GO:0016607 nuclear speck; GO:0030532 small nuclear ribonucleoprotein complex; …	GO:0003676 nucleic acid binding; GO:0003682 chromatin binding; GO:0003723 RNA binding; GO:0003729 mRNA binding; GO:0005488 binding; GO:0097159 organic cyclic compound binding; GO:1901363 heterocyclic compound binding;	PF08920	Splicing factor 3B subunit 1	A	KOG0213	Splicing factor 3b, subunit 1
O75533	SF3B1	Splicing factor 3B subunit 1 OS=Homo sapiens OX=9606 GN=SF3B1 PE=1 SV=3	554	K	2.223	0.00602419	Up	1	0.000811612	100.84	2	HLLVK(1)VIDR	-0.5478	0.488	0.692	0.692	1.14	1.453	1.569	plasma membrane	K12828	SF3B1; splicing factor 3B subunit 1	hsa03040 Spliceosome	GO:0000245 spliceosomal complex assembly; GO:0000375 RNA splicing, via transesterification reactions; GO:0000377 RNA splicing, via transesterification reactions with bulged adenosine as nucleophile; GO:0000398 mRNA splicing, via spliceosome; GO:0001701 in utero embryonic development; GO:0001824 blastocyst development; GO:0001825 blastocyst formation; GO:0003002 regionalization; GO:0006139 nucleob…	GO:0000785 chromatin; GO:0005622 intracellular; GO:0005623 cell; GO:0005634 nucleus; GO:0005654 nucleoplasm; GO:0005681 spliceosomal complex; GO:0005684 U2-type spliceosomal complex; GO:0005686 U2 snRNP; GO:0005689 U12-type spliceosomal complex; GO:0005694 chromosome; GO:0016363 nuclear matrix; GO:0016604 nuclear body; GO:0016607 nuclear speck; GO:0030532 small nuclear ribonucleoprotein complex; …	GO:0003676 nucleic acid binding; GO:0003682 chromatin binding; GO:0003723 RNA binding; GO:0003729 mRNA binding; GO:0005488 binding; GO:0097159 organic cyclic compound binding; GO:1901363 heterocyclic compound binding;	PF08920	Splicing factor 3B subunit 1	A	KOG0213	Splicing factor 3b, subunit 1
O75534	CSDE1	Cold shock domain-containing protein E1 OS=Homo sapiens OX=9606 GN=CSDE1 PE=1 SV=2	277	K	1.619	9.49293e-06	Up	1	7.48348e-05	80.623	2	VPSK(1)NQNDPLPGR	0.42655	0.768	0.729	0.764	1.23	1.212	1.218	nucleus				GO:0000003 reproduction; GO:0000956 nuclear-transcribed mRNA catabolic process; GO:0003006 developmental process involved in reproduction; GO:0006139 nucleobase-containing compound metabolic process; GO:0006401 RNA catabolic process; GO:0006402 mRNA catabolic process; GO:0006725 cellular aromatic compound metabolic process; GO:0006807 nitrogen compound metabolic process; GO:0007275 multicellular …	GO:0005622 intracellular; GO:0005623 cell; GO:0005737 cytoplasm; GO:0005794 Golgi apparatus; GO:0005829 cytosol; GO:0005886 plasma membrane; GO:0012505 endomembrane system; GO:0016020 membrane; GO:0032991 protein-containing complex; GO:0043226 organelle; GO:0043227 membrane-bounded organelle; GO:0043229 intracellular organelle; GO:0043231 intracellular membrane-bounded organelle; GO:0070937 CRD-m…		PF00313; PF12901	'Cold-shock' DNA-binding domain; SUZ-C motif
O75586	MED6	Mediator of RNA polymerase II transcription subunit 6 OS=Homo sapiens OX=9606 GN=MED6 PE=1 SV=2	196	K	2.34	0.00706121	Up	0.999185	0.000265573	75.012	3	FVQLK(0.999)PGEK(0.001)PVPVDQTK	2.9478		0.682	0.667	1.69		1.467	cytoplasm	K15128			GO:0006139 nucleobase-containing compound metabolic process; GO:0006351 transcription, DNA-templated; GO:0006352 DNA-templated transcription, initiation; GO:0006355 regulation of transcription, DNA-templated; GO:0006357 regulation of transcription by RNA polymerase II; GO:0006366 transcription by RNA polymerase II; GO:0006367 transcription initiation from RNA polymerase II promoter; GO:0006464 ce…	GO:0000151 ubiquitin ligase complex; GO:0000428 DNA-directed RNA polymerase complex; GO:0005622 intracellular; GO:0005623 cell; GO:0005634 nucleus; GO:0005654 nucleoplasm; GO:0005667 transcription regulator complex; GO:0016591 RNA polymerase II, holoenzyme; GO:0016592 mediator complex; GO:0030880 RNA polymerase complex; GO:0031974 membrane-enclosed lumen; GO:0031981 nuclear lumen; GO:0032991 prot…	GO:0003676 nucleic acid binding; GO:0003677 DNA binding; GO:0003712 transcription coregulator activity; GO:0003713 transcription coactivator activity; GO:0005488 binding; GO:0005515 protein binding; GO:0008134 transcription factor binding; GO:0097159 organic cyclic compound binding; GO:0140110 transcription regulator activity; GO:1901363 heterocyclic compound binding;			K	KOG3169	RNA polymerase II transcriptional regulation mediator
O75643	SNRNP200	U5 small nuclear ribonucleoprotein 200 kDa helicase OS=Homo sapiens OX=9606 GN=SNRNP200 PE=1 SV=2	1595	K	1.514	0.00143968	Up	1	2.61015e-10	147.02	3	FLHCTEK(1)DLIPYLEK	-0.72906	0.835	0.789	0.75	1.285	1.201	1.108	cytoplasm	K12854	SNRNP200; pre-mRNA-splicing helicase BRR2 [EC:3.6.4.13]	hsa03040 Spliceosome	GO:0000245 spliceosomal complex assembly; GO:0000354 cis assembly of pre-catalytic spliceosome; GO:0000375 RNA splicing, via transesterification reactions; GO:0000377 RNA splicing, via transesterification reactions with bulged adenosine as nucleophile; GO:0000398 mRNA splicing, via spliceosome; GO:0006139 nucleobase-containing compound metabolic process; GO:0006396 RNA processing; GO:0006397 mRNA…	GO:0005622 intracellular; GO:0005623 cell; GO:0005634 nucleus; GO:0005654 nucleoplasm; GO:0005681 spliceosomal complex; GO:0005682 U5 snRNP; GO:0030532 small nuclear ribonucleoprotein complex; GO:0031974 membrane-enclosed lumen; GO:0031981 nuclear lumen; GO:0032991 protein-containing complex; GO:0043226 organelle; GO:0043227 membrane-bounded organelle; GO:0043229 intracellular organelle; GO:00432…	GO:0003724 RNA helicase activity; GO:0003824 catalytic activity; GO:0004386 helicase activity; GO:0005488 binding; GO:0005515 protein binding; GO:0008186 RNA-dependent ATPase activity; GO:0016462 pyrophosphatase activity; GO:0016787 hydrolase activity; GO:0016817 hydrolase activity, acting on acid anhydrides; GO:0016818 hydrolase activity, acting on acid anhydrides, in phosphorus-containing anhyd…	PF00270	DEAD/DEAH box helicase	A	KOG0951	RNA helicase BRR2, DEAD-box superfamily
O75643	SNRNP200	U5 small nuclear ribonucleoprotein 200 kDa helicase OS=Homo sapiens OX=9606 GN=SNRNP200 PE=1 SV=2	368	K	2.775	0.00153148	Up	1	2.42045e-12	137.39	3	FLYQLHETEK(1)EDLIR	-0.049439		0.532	0.42	1.335	1.27	1.358	cytoplasm	K12854	SNRNP200; pre-mRNA-splicing helicase BRR2 [EC:3.6.4.13]	hsa03040 Spliceosome	GO:0000245 spliceosomal complex assembly; GO:0000354 cis assembly of pre-catalytic spliceosome; GO:0000375 RNA splicing, via transesterification reactions; GO:0000377 RNA splicing, via transesterification reactions with bulged adenosine as nucleophile; GO:0000398 mRNA splicing, via spliceosome; GO:0006139 nucleobase-containing compound metabolic process; GO:0006396 RNA processing; GO:0006397 mRNA…	GO:0005622 intracellular; GO:0005623 cell; GO:0005634 nucleus; GO:0005654 nucleoplasm; GO:0005681 spliceosomal complex; GO:0005682 U5 snRNP; GO:0030532 small nuclear ribonucleoprotein complex; GO:0031974 membrane-enclosed lumen; GO:0031981 nuclear lumen; GO:0032991 protein-containing complex; GO:0043226 organelle; GO:0043227 membrane-bounded organelle; GO:0043229 intracellular organelle; GO:00432…	GO:0003724 RNA helicase activity; GO:0003824 catalytic activity; GO:0004386 helicase activity; GO:0005488 binding; GO:0005515 protein binding; GO:0008186 RNA-dependent ATPase activity; GO:0016462 pyrophosphatase activity; GO:0016787 hydrolase activity; GO:0016817 hydrolase activity, acting on acid anhydrides; GO:0016818 hydrolase activity, acting on acid anhydrides, in phosphorus-containing anhyd…	PF00270	DEAD/DEAH box helicase	A	KOG0951	RNA helicase BRR2, DEAD-box superfamily
O75643	SNRNP200	U5 small nuclear ribonucleoprotein 200 kDa helicase OS=Homo sapiens OX=9606 GN=SNRNP200 PE=1 SV=2	285	K	1.682	0.00019515	Up	0.861246	3.5362e-21	236.03	2	FYDDAIVSQK(0.139)K(0.861)	0.34643	0.734	0.782	0.706	1.305	1.241	1.192	cytoplasm	K12854	SNRNP200; pre-mRNA-splicing helicase BRR2 [EC:3.6.4.13]	hsa03040 Spliceosome	GO:0000245 spliceosomal complex assembly; GO:0000354 cis assembly of pre-catalytic spliceosome; GO:0000375 RNA splicing, via transesterification reactions; GO:0000377 RNA splicing, via transesterification reactions with bulged adenosine as nucleophile; GO:0000398 mRNA splicing, via spliceosome; GO:0006139 nucleobase-containing compound metabolic process; GO:0006396 RNA processing; GO:0006397 mRNA…	GO:0005622 intracellular; GO:0005623 cell; GO:0005634 nucleus; GO:0005654 nucleoplasm; GO:0005681 spliceosomal complex; GO:0005682 U5 snRNP; GO:0030532 small nuclear ribonucleoprotein complex; GO:0031974 membrane-enclosed lumen; GO:0031981 nuclear lumen; GO:0032991 protein-containing complex; GO:0043226 organelle; GO:0043227 membrane-bounded organelle; GO:0043229 intracellular organelle; GO:00432…	GO:0003724 RNA helicase activity; GO:0003824 catalytic activity; GO:0004386 helicase activity; GO:0005488 binding; GO:0005515 protein binding; GO:0008186 RNA-dependent ATPase activity; GO:0016462 pyrophosphatase activity; GO:0016787 hydrolase activity; GO:0016817 hydrolase activity, acting on acid anhydrides; GO:0016818 hydrolase activity, acting on acid anhydrides, in phosphorus-containing anhyd…	PF00270	DEAD/DEAH box helicase	A	KOG0951	RNA helicase BRR2, DEAD-box superfamily
O75643	SNRNP200	U5 small nuclear ribonucleoprotein 200 kDa helicase OS=Homo sapiens OX=9606 GN=SNRNP200 PE=1 SV=2	1556	K	1.818	0.0188961	Up	0.97819	8.43512e-05	96.313	3	HSPK(0.978)K(0.022)PVIVFVPSR	2.5193	0.767		0.558	1.108	1.22	1.286	cytoplasm	K12854	SNRNP200; pre-mRNA-splicing helicase BRR2 [EC:3.6.4.13]	hsa03040 Spliceosome	GO:0000245 spliceosomal complex assembly; GO:0000354 cis assembly of pre-catalytic spliceosome; GO:0000375 RNA splicing, via transesterification reactions; GO:0000377 RNA splicing, via transesterification reactions with bulged adenosine as nucleophile; GO:0000398 mRNA splicing, via spliceosome; GO:0006139 nucleobase-containing compound metabolic process; GO:0006396 RNA processing; GO:0006397 mRNA…	GO:0005622 intracellular; GO:0005623 cell; GO:0005634 nucleus; GO:0005654 nucleoplasm; GO:0005681 spliceosomal complex; GO:0005682 U5 snRNP; GO:0030532 small nuclear ribonucleoprotein complex; GO:0031974 membrane-enclosed lumen; GO:0031981 nuclear lumen; GO:0032991 protein-containing complex; GO:0043226 organelle; GO:0043227 membrane-bounded organelle; GO:0043229 intracellular organelle; GO:00432…	GO:0003724 RNA helicase activity; GO:0003824 catalytic activity; GO:0004386 helicase activity; GO:0005488 binding; GO:0005515 protein binding; GO:0008186 RNA-dependent ATPase activity; GO:0016462 pyrophosphatase activity; GO:0016787 hydrolase activity; GO:0016817 hydrolase activity, acting on acid anhydrides; GO:0016818 hydrolase activity, acting on acid anhydrides, in phosphorus-containing anhyd…	PF00270	DEAD/DEAH box helicase	A	KOG0951	RNA helicase BRR2, DEAD-box superfamily
O75643	SNRNP200	U5 small nuclear ribonucleoprotein 200 kDa helicase OS=Homo sapiens OX=9606 GN=SNRNP200 PE=1 SV=2	155	K	2.095	0.000715923	Up	1	3.03259e-05	93.772	3	RK(1)EIDLLLGQTDDTR	-0.052679	0.593	0.702	0.624	1.399	1.184	1.438	cytoplasm	K12854	SNRNP200; pre-mRNA-splicing helicase BRR2 [EC:3.6.4.13]	hsa03040 Spliceosome	GO:0000245 spliceosomal complex assembly; GO:0000354 cis assembly of pre-catalytic spliceosome; GO:0000375 RNA splicing, via transesterification reactions; GO:0000377 RNA splicing, via transesterification reactions with bulged adenosine as nucleophile; GO:0000398 mRNA splicing, via spliceosome; GO:0006139 nucleobase-containing compound metabolic process; GO:0006396 RNA processing; GO:0006397 mRNA…	GO:0005622 intracellular; GO:0005623 cell; GO:0005634 nucleus; GO:0005654 nucleoplasm; GO:0005681 spliceosomal complex; GO:0005682 U5 snRNP; GO:0030532 small nuclear ribonucleoprotein complex; GO:0031974 membrane-enclosed lumen; GO:0031981 nuclear lumen; GO:0032991 protein-containing complex; GO:0043226 organelle; GO:0043227 membrane-bounded organelle; GO:0043229 intracellular organelle; GO:00432…	GO:0003724 RNA helicase activity; GO:0003824 catalytic activity; GO:0004386 helicase activity; GO:0005488 binding; GO:0005515 protein binding; GO:0008186 RNA-dependent ATPase activity; GO:0016462 pyrophosphatase activity; GO:0016787 hydrolase activity; GO:0016817 hydrolase activity, acting on acid anhydrides; GO:0016818 hydrolase activity, acting on acid anhydrides, in phosphorus-containing anhyd…	PF00270	DEAD/DEAH box helicase	A	KOG0951	RNA helicase BRR2, DEAD-box superfamily
O75643	SNRNP200	U5 small nuclear ribonucleoprotein 200 kDa helicase OS=Homo sapiens OX=9606 GN=SNRNP200 PE=1 SV=2	1134	K	1.802	0.000435701	Up	1	0.00955162	81.642	2	K(1)LPEEVVK	1.4281	0.687	0.648		1.24	1.212	1.156	cytoplasm	K12854	SNRNP200; pre-mRNA-splicing helicase BRR2 [EC:3.6.4.13]	hsa03040 Spliceosome	GO:0000245 spliceosomal complex assembly; GO:0000354 cis assembly of pre-catalytic spliceosome; GO:0000375 RNA splicing, via transesterification reactions; GO:0000377 RNA splicing, via transesterification reactions with bulged adenosine as nucleophile; GO:0000398 mRNA splicing, via spliceosome; GO:0006139 nucleobase-containing compound metabolic process; GO:0006396 RNA processing; GO:0006397 mRNA…	GO:0005622 intracellular; GO:0005623 cell; GO:0005634 nucleus; GO:0005654 nucleoplasm; GO:0005681 spliceosomal complex; GO:0005682 U5 snRNP; GO:0030532 small nuclear ribonucleoprotein complex; GO:0031974 membrane-enclosed lumen; GO:0031981 nuclear lumen; GO:0032991 protein-containing complex; GO:0043226 organelle; GO:0043227 membrane-bounded organelle; GO:0043229 intracellular organelle; GO:00432…	GO:0003724 RNA helicase activity; GO:0003824 catalytic activity; GO:0004386 helicase activity; GO:0005488 binding; GO:0005515 protein binding; GO:0008186 RNA-dependent ATPase activity; GO:0016462 pyrophosphatase activity; GO:0016787 hydrolase activity; GO:0016817 hydrolase activity, acting on acid anhydrides; GO:0016818 hydrolase activity, acting on acid anhydrides, in phosphorus-containing anhyd…	PF00270	DEAD/DEAH box helicase	A	KOG0951	RNA helicase BRR2, DEAD-box superfamily
O75643	SNRNP200	U5 small nuclear ribonucleoprotein 200 kDa helicase OS=Homo sapiens OX=9606 GN=SNRNP200 PE=1 SV=2	479	K	1.6	8.42161e-05	Up	1	1.36522e-09	93.772	2	YAQAGFEGFK(1)TLNR	-0.87267	0.795	0.725	0.774	1.245	1.205	1.22	cytoplasm	K12854	SNRNP200; pre-mRNA-splicing helicase BRR2 [EC:3.6.4.13]	hsa03040 Spliceosome	GO:0000245 spliceosomal complex assembly; GO:0000354 cis assembly of pre-catalytic spliceosome; GO:0000375 RNA splicing, via transesterification reactions; GO:0000377 RNA splicing, via transesterification reactions with bulged adenosine as nucleophile; GO:0000398 mRNA splicing, via spliceosome; GO:0006139 nucleobase-containing compound metabolic process; GO:0006396 RNA processing; GO:0006397 mRNA…	GO:0005622 intracellular; GO:0005623 cell; GO:0005634 nucleus; GO:0005654 nucleoplasm; GO:0005681 spliceosomal complex; GO:0005682 U5 snRNP; GO:0030532 small nuclear ribonucleoprotein complex; GO:0031974 membrane-enclosed lumen; GO:0031981 nuclear lumen; GO:0032991 protein-containing complex; GO:0043226 organelle; GO:0043227 membrane-bounded organelle; GO:0043229 intracellular organelle; GO:00432…	GO:0003724 RNA helicase activity; GO:0003824 catalytic activity; GO:0004386 helicase activity; GO:0005488 binding; GO:0005515 protein binding; GO:0008186 RNA-dependent ATPase activity; GO:0016462 pyrophosphatase activity; GO:0016787 hydrolase activity; GO:0016817 hydrolase activity, acting on acid anhydrides; GO:0016818 hydrolase activity, acting on acid anhydrides, in phosphorus-containing anhyd…	PF00270	DEAD/DEAH box helicase	A	KOG0951	RNA helicase BRR2, DEAD-box superfamily
O75643	SNRNP200	U5 small nuclear ribonucleoprotein 200 kDa helicase OS=Homo sapiens OX=9606 GN=SNRNP200 PE=1 SV=2	1918	K	1.78	0.00126231	Up	1	7.95356e-14	136.39	3	MQLSAELQSDTEEILSK(1)AIR	-1.4441	0.688	0.793	0.662	1.251	1.381	1.182	cytoplasm	K12854	SNRNP200; pre-mRNA-splicing helicase BRR2 [EC:3.6.4.13]	hsa03040 Spliceosome	GO:0000245 spliceosomal complex assembly; GO:0000354 cis assembly of pre-catalytic spliceosome; GO:0000375 RNA splicing, via transesterification reactions; GO:0000377 RNA splicing, via transesterification reactions with bulged adenosine as nucleophile; GO:0000398 mRNA splicing, via spliceosome; GO:0006139 nucleobase-containing compound metabolic process; GO:0006396 RNA processing; GO:0006397 mRNA…	GO:0005622 intracellular; GO:0005623 cell; GO:0005634 nucleus; GO:0005654 nucleoplasm; GO:0005681 spliceosomal complex; GO:0005682 U5 snRNP; GO:0030532 small nuclear ribonucleoprotein complex; GO:0031974 membrane-enclosed lumen; GO:0031981 nuclear lumen; GO:0032991 protein-containing complex; GO:0043226 organelle; GO:0043227 membrane-bounded organelle; GO:0043229 intracellular organelle; GO:00432…	GO:0003724 RNA helicase activity; GO:0003824 catalytic activity; GO:0004386 helicase activity; GO:0005488 binding; GO:0005515 protein binding; GO:0008186 RNA-dependent ATPase activity; GO:0016462 pyrophosphatase activity; GO:0016787 hydrolase activity; GO:0016817 hydrolase activity, acting on acid anhydrides; GO:0016818 hydrolase activity, acting on acid anhydrides, in phosphorus-containing anhyd…	PF00270	DEAD/DEAH box helicase	A	KOG0951	RNA helicase BRR2, DEAD-box superfamily
O75643	SNRNP200	U5 small nuclear ribonucleoprotein 200 kDa helicase OS=Homo sapiens OX=9606 GN=SNRNP200 PE=1 SV=2	466	K	1.647	0.00393511	Up	0.950845	9.26533e-05	97.175	3	PFGSEEQLLPVEK(0.951)LPK(0.049)	-1.6307	0.783	0.749	0.719	1.107	1.167	1.433	cytoplasm	K12854	SNRNP200; pre-mRNA-splicing helicase BRR2 [EC:3.6.4.13]	hsa03040 Spliceosome	GO:0000245 spliceosomal complex assembly; GO:0000354 cis assembly of pre-catalytic spliceosome; GO:0000375 RNA splicing, via transesterification reactions; GO:0000377 RNA splicing, via transesterification reactions with bulged adenosine as nucleophile; GO:0000398 mRNA splicing, via spliceosome; GO:0006139 nucleobase-containing compound metabolic process; GO:0006396 RNA processing; GO:0006397 mRNA…	GO:0005622 intracellular; GO:0005623 cell; GO:0005634 nucleus; GO:0005654 nucleoplasm; GO:0005681 spliceosomal complex; GO:0005682 U5 snRNP; GO:0030532 small nuclear ribonucleoprotein complex; GO:0031974 membrane-enclosed lumen; GO:0031981 nuclear lumen; GO:0032991 protein-containing complex; GO:0043226 organelle; GO:0043227 membrane-bounded organelle; GO:0043229 intracellular organelle; GO:00432…	GO:0003724 RNA helicase activity; GO:0003824 catalytic activity; GO:0004386 helicase activity; GO:0005488 binding; GO:0005515 protein binding; GO:0008186 RNA-dependent ATPase activity; GO:0016462 pyrophosphatase activity; GO:0016787 hydrolase activity; GO:0016817 hydrolase activity, acting on acid anhydrides; GO:0016818 hydrolase activity, acting on acid anhydrides, in phosphorus-containing anhyd…	PF00270	DEAD/DEAH box helicase	A	KOG0951	RNA helicase BRR2, DEAD-box superfamily
O75674	TOM1L1	TOM1-like protein 1 OS=Homo sapiens OX=9606 GN=TOM1L1 PE=1 SV=2	5	K	2.416	0.01255	Up	1	0.00341165	131.3	2	AFGK(1)SHR	0.34914	0.846	0.453	0.477	1.613	1.426	1.251	cytoplasm				GO:0001932 regulation of protein phosphorylation; GO:0001934 positive regulation of protein phosphorylation; GO:0006508 proteolysis; GO:0006511 ubiquitin-dependent protein catabolic process; GO:0006807 nitrogen compound metabolic process; GO:0007088 regulation of mitotic nuclear division; GO:0007154 cell communication; GO:0007165 signal transduction; GO:0007166 cell surface receptor signaling pat…	GO:0000323 lytic vacuole; GO:0005622 intracellular; GO:0005623 cell; GO:0005737 cytoplasm; GO:0005764 lysosome; GO:0005768 endosome; GO:0005773 vacuole; GO:0005829 cytosol; GO:0012505 endomembrane system; GO:0031410 cytoplasmic vesicle; GO:0031982 vesicle; GO:0043226 organelle; GO:0043227 membrane-bounded organelle; GO:0043229 intracellular organelle; GO:0043231 intracellular membrane-bounded org…	GO:0005488 binding; GO:0005515 protein binding; GO:0008047 enzyme activator activity; GO:0019207 kinase regulator activity; GO:0019209 kinase activator activity; GO:0019887 protein kinase regulator activity; GO:0019899 enzyme binding; GO:0019900 kinase binding; GO:0019901 protein kinase binding; GO:0030234 enzyme regulator activity; GO:0030276 clathrin binding; GO:0030295 protein kinase activator…	PF00790; PF03127	VHS domain; GAT domain	U	KOG1087	Cytosolic sorting protein GGA2/TOM1
O75674	TOM1L1	TOM1-like protein 1 OS=Homo sapiens OX=9606 GN=TOM1L1 PE=1 SV=2	149	K	1.722	0.0150831	Up	0.857644	0.000741516	125.5	2	EVYLDLVK(0.142)K(0.858)	-0.90709	0.793	0.659	0.88		1.347	1.33	cytoplasm				GO:0001932 regulation of protein phosphorylation; GO:0001934 positive regulation of protein phosphorylation; GO:0006508 proteolysis; GO:0006511 ubiquitin-dependent protein catabolic process; GO:0006807 nitrogen compound metabolic process; GO:0007088 regulation of mitotic nuclear division; GO:0007154 cell communication; GO:0007165 signal transduction; GO:0007166 cell surface receptor signaling pat…	GO:0000323 lytic vacuole; GO:0005622 intracellular; GO:0005623 cell; GO:0005737 cytoplasm; GO:0005764 lysosome; GO:0005768 endosome; GO:0005773 vacuole; GO:0005829 cytosol; GO:0012505 endomembrane system; GO:0031410 cytoplasmic vesicle; GO:0031982 vesicle; GO:0043226 organelle; GO:0043227 membrane-bounded organelle; GO:0043229 intracellular organelle; GO:0043231 intracellular membrane-bounded org…	GO:0005488 binding; GO:0005515 protein binding; GO:0008047 enzyme activator activity; GO:0019207 kinase regulator activity; GO:0019209 kinase activator activity; GO:0019887 protein kinase regulator activity; GO:0019899 enzyme binding; GO:0019900 kinase binding; GO:0019901 protein kinase binding; GO:0030234 enzyme regulator activity; GO:0030276 clathrin binding; GO:0030295 protein kinase activator…	PF00790; PF03127	VHS domain; GAT domain	U	KOG1087	Cytosolic sorting protein GGA2/TOM1
O75674	TOM1L1	TOM1-like protein 1 OS=Homo sapiens OX=9606 GN=TOM1L1 PE=1 SV=2	301	K	1.92	3.79442e-05	Up	1	3.2316e-47	149.43	3	NQK(1)EATNTTSEPSAPSQDLLDLSPSPR	-0.026799	0.665	0.727	0.684	1.377	1.321	1.287	cytoplasm				GO:0001932 regulation of protein phosphorylation; GO:0001934 positive regulation of protein phosphorylation; GO:0006508 proteolysis; GO:0006511 ubiquitin-dependent protein catabolic process; GO:0006807 nitrogen compound metabolic process; GO:0007088 regulation of mitotic nuclear division; GO:0007154 cell communication; GO:0007165 signal transduction; GO:0007166 cell surface receptor signaling pat…	GO:0000323 lytic vacuole; GO:0005622 intracellular; GO:0005623 cell; GO:0005737 cytoplasm; GO:0005764 lysosome; GO:0005768 endosome; GO:0005773 vacuole; GO:0005829 cytosol; GO:0012505 endomembrane system; GO:0031410 cytoplasmic vesicle; GO:0031982 vesicle; GO:0043226 organelle; GO:0043227 membrane-bounded organelle; GO:0043229 intracellular organelle; GO:0043231 intracellular membrane-bounded org…	GO:0005488 binding; GO:0005515 protein binding; GO:0008047 enzyme activator activity; GO:0019207 kinase regulator activity; GO:0019209 kinase activator activity; GO:0019887 protein kinase regulator activity; GO:0019899 enzyme binding; GO:0019900 kinase binding; GO:0019901 protein kinase binding; GO:0030234 enzyme regulator activity; GO:0030276 clathrin binding; GO:0030295 protein kinase activator…	PF00790; PF03127	VHS domain; GAT domain	U	KOG1087	Cytosolic sorting protein GGA2/TOM1
O75694	NUP155	Nuclear pore complex protein Nup155 OS=Homo sapiens OX=9606 GN=NUP155 PE=1 SV=1	824	K	1.898	0.000122034	Up	1	3.03531e-09	191.25	2	ITTFK(1)DLVIR	-1.405	0.736	0.695	0.65	1.377	1.305	1.267	cytoplasm	K14312	NUP155; nuclear pore complex protein Nup155	hsa05014 Amyotrophic lateral sclerosis; hsa03013 RNA transport	GO:0000972 transcription-dependent tethering of RNA polymerase II gene DNA at nuclear periphery; GO:0001508 action potential; GO:0003008 system process; GO:0003012 muscle system process; GO:0003013 circulatory system process; GO:0003015 heart process; GO:0006403 RNA localization; GO:0006405 RNA export from nucleus; GO:0006406 mRNA export from nucleus; GO:0006606 protein import into nucleus; GO:00…	GO:0005622 intracellular; GO:0005623 cell; GO:0005634 nucleus; GO:0005635 nuclear envelope; GO:0005643 nuclear pore; GO:0005737 cytoplasm; GO:0012505 endomembrane system; GO:0016020 membrane; GO:0031090 organelle membrane; GO:0031965 nuclear membrane; GO:0031967 organelle envelope; GO:0031975 envelope; GO:0032991 protein-containing complex; GO:0043226 organelle; GO:0043227 membrane-bounded organe…	GO:0005198 structural molecule activity; GO:0005215 transporter activity; GO:0017056 structural constituent of nuclear pore;	PF08801	Nup133 N terminal like	UY	KOG1900	Nuclear pore complex, Nup155 component (D Nup154, sc Nup157/Nup170)
O75694	NUP155	Nuclear pore complex protein Nup155 OS=Homo sapiens OX=9606 GN=NUP155 PE=1 SV=1	775	K	2.021	0.000628958	Up	1	1.24692e-37	153.08	3	FHEAQLSEK(1)ISLQAIQQLVR	0.60264	0.581	0.698	0.718	1.277	1.416	1.342	cytoplasm	K14312	NUP155; nuclear pore complex protein Nup155	hsa05014 Amyotrophic lateral sclerosis; hsa03013 RNA transport	GO:0000972 transcription-dependent tethering of RNA polymerase II gene DNA at nuclear periphery; GO:0001508 action potential; GO:0003008 system process; GO:0003012 muscle system process; GO:0003013 circulatory system process; GO:0003015 heart process; GO:0006403 RNA localization; GO:0006405 RNA export from nucleus; GO:0006406 mRNA export from nucleus; GO:0006606 protein import into nucleus; GO:00…	GO:0005622 intracellular; GO:0005623 cell; GO:0005634 nucleus; GO:0005635 nuclear envelope; GO:0005643 nuclear pore; GO:0005737 cytoplasm; GO:0012505 endomembrane system; GO:0016020 membrane; GO:0031090 organelle membrane; GO:0031965 nuclear membrane; GO:0031967 organelle envelope; GO:0031975 envelope; GO:0032991 protein-containing complex; GO:0043226 organelle; GO:0043227 membrane-bounded organe…	GO:0005198 structural molecule activity; GO:0005215 transporter activity; GO:0017056 structural constituent of nuclear pore;	PF08801	Nup133 N terminal like	UY	KOG1900	Nuclear pore complex, Nup155 component (D Nup154, sc Nup157/Nup170)
O75694	NUP155	Nuclear pore complex protein Nup155 OS=Homo sapiens OX=9606 GN=NUP155 PE=1 SV=1	1253	K	1.675	0.0250471	Up	1	1.91327e-08	134.2	2	IVLLGK(1)IYAGTPR	0.30858	0.882	0.652	0.719	1.043	1.185	1.545	cytoplasm	K14312	NUP155; nuclear pore complex protein Nup155	hsa05014 Amyotrophic lateral sclerosis; hsa03013 RNA transport	GO:0000972 transcription-dependent tethering of RNA polymerase II gene DNA at nuclear periphery; GO:0001508 action potential; GO:0003008 system process; GO:0003012 muscle system process; GO:0003013 circulatory system process; GO:0003015 heart process; GO:0006403 RNA localization; GO:0006405 RNA export from nucleus; GO:0006406 mRNA export from nucleus; GO:0006606 protein import into nucleus; GO:00…	GO:0005622 intracellular; GO:0005623 cell; GO:0005634 nucleus; GO:0005635 nuclear envelope; GO:0005643 nuclear pore; GO:0005737 cytoplasm; GO:0012505 endomembrane system; GO:0016020 membrane; GO:0031090 organelle membrane; GO:0031965 nuclear membrane; GO:0031967 organelle envelope; GO:0031975 envelope; GO:0032991 protein-containing complex; GO:0043226 organelle; GO:0043227 membrane-bounded organe…	GO:0005198 structural molecule activity; GO:0005215 transporter activity; GO:0017056 structural constituent of nuclear pore;	PF08801	Nup133 N terminal like	UY	KOG1900	Nuclear pore complex, Nup155 component (D Nup154, sc Nup157/Nup170)
O75694	NUP155	Nuclear pore complex protein Nup155 OS=Homo sapiens OX=9606 GN=NUP155 PE=1 SV=1	973	K	2.632	0.00115375	Up	1	2.79439e-33	177.74	3	LNSYK(1)CITDTLQELVNQSK	1.0887		0.458	0.561	1.296	1.376	1.351	cytoplasm	K14312	NUP155; nuclear pore complex protein Nup155	hsa05014 Amyotrophic lateral sclerosis; hsa03013 RNA transport	GO:0000972 transcription-dependent tethering of RNA polymerase II gene DNA at nuclear periphery; GO:0001508 action potential; GO:0003008 system process; GO:0003012 muscle system process; GO:0003013 circulatory system process; GO:0003015 heart process; GO:0006403 RNA localization; GO:0006405 RNA export from nucleus; GO:0006406 mRNA export from nucleus; GO:0006606 protein import into nucleus; GO:00…	GO:0005622 intracellular; GO:0005623 cell; GO:0005634 nucleus; GO:0005635 nuclear envelope; GO:0005643 nuclear pore; GO:0005737 cytoplasm; GO:0012505 endomembrane system; GO:0016020 membrane; GO:0031090 organelle membrane; GO:0031965 nuclear membrane; GO:0031967 organelle envelope; GO:0031975 envelope; GO:0032991 protein-containing complex; GO:0043226 organelle; GO:0043227 membrane-bounded organe…	GO:0005198 structural molecule activity; GO:0005215 transporter activity; GO:0017056 structural constituent of nuclear pore;	PF08801	Nup133 N terminal like	UY	KOG1900	Nuclear pore complex, Nup155 component (D Nup154, sc Nup157/Nup170)
O75694	NUP155	Nuclear pore complex protein Nup155 OS=Homo sapiens OX=9606 GN=NUP155 PE=1 SV=1	740	K	1.587	0.000209292	Up	1	7.66994e-110	314.35	3	NSQFAGGPLGNPNTTAK(1)VQQR	0.32246	0.755	0.786	0.787	1.156	1.245	1.294	cytoplasm	K14312	NUP155; nuclear pore complex protein Nup155	hsa05014 Amyotrophic lateral sclerosis; hsa03013 RNA transport	GO:0000972 transcription-dependent tethering of RNA polymerase II gene DNA at nuclear periphery; GO:0001508 action potential; GO:0003008 system process; GO:0003012 muscle system process; GO:0003013 circulatory system process; GO:0003015 heart process; GO:0006403 RNA localization; GO:0006405 RNA export from nucleus; GO:0006406 mRNA export from nucleus; GO:0006606 protein import into nucleus; GO:00…	GO:0005622 intracellular; GO:0005623 cell; GO:0005634 nucleus; GO:0005635 nuclear envelope; GO:0005643 nuclear pore; GO:0005737 cytoplasm; GO:0012505 endomembrane system; GO:0016020 membrane; GO:0031090 organelle membrane; GO:0031965 nuclear membrane; GO:0031967 organelle envelope; GO:0031975 envelope; GO:0032991 protein-containing complex; GO:0043226 organelle; GO:0043227 membrane-bounded organe…	GO:0005198 structural molecule activity; GO:0005215 transporter activity; GO:0017056 structural constituent of nuclear pore;	PF08801	Nup133 N terminal like	UY	KOG1900	Nuclear pore complex, Nup155 component (D Nup154, sc Nup157/Nup170)
O75694	NUP155	Nuclear pore complex protein Nup155 OS=Homo sapiens OX=9606 GN=NUP155 PE=1 SV=1	297	K	6.322	0.000362797	Up	1	4.68486e-14	140.22	3	SEK(1)GVIQVYDLGQDGQGMSR	0.58785		0.213	0.27	1.639	1.507	1.434	cytoplasm	K14312	NUP155; nuclear pore complex protein Nup155	hsa05014 Amyotrophic lateral sclerosis; hsa03013 RNA transport	GO:0000972 transcription-dependent tethering of RNA polymerase II gene DNA at nuclear periphery; GO:0001508 action potential; GO:0003008 system process; GO:0003012 muscle system process; GO:0003013 circulatory system process; GO:0003015 heart process; GO:0006403 RNA localization; GO:0006405 RNA export from nucleus; GO:0006406 mRNA export from nucleus; GO:0006606 protein import into nucleus; GO:00…	GO:0005622 intracellular; GO:0005623 cell; GO:0005634 nucleus; GO:0005635 nuclear envelope; GO:0005643 nuclear pore; GO:0005737 cytoplasm; GO:0012505 endomembrane system; GO:0016020 membrane; GO:0031090 organelle membrane; GO:0031965 nuclear membrane; GO:0031967 organelle envelope; GO:0031975 envelope; GO:0032991 protein-containing complex; GO:0043226 organelle; GO:0043227 membrane-bounded organe…	GO:0005198 structural molecule activity; GO:0005215 transporter activity; GO:0017056 structural constituent of nuclear pore;	PF08801	Nup133 N terminal like	UY	KOG1900	Nuclear pore complex, Nup155 component (D Nup154, sc Nup157/Nup170)
O75695	RP2	Protein XRP2 OS=Homo sapiens OX=9606 GN=RP2 PE=1 SV=4	273	K	2.273	0.0178434	Up	1	2.43861e-07	187.1	2	EVSMK(1)AEDAQR	-0.73692	0.439	0.901	0.601	1.542	1.609	1.26	cytoplasm,nucleus	K18272			GO:0003008 system process; GO:0006457 protein folding; GO:0006810 transport; GO:0006892 post-Golgi vesicle-mediated transport; GO:0007600 sensory perception; GO:0007601 visual perception; GO:0009987 cellular process; GO:0016192 vesicle-mediated transport; GO:0032501 multicellular organismal process; GO:0043085 positive regulation of catalytic activity; GO:0043087 regulation of GTPase activity; GO…	GO:0005622 intracellular; GO:0005623 cell; GO:0005634 nucleus; GO:0005654 nucleoplasm; GO:0005737 cytoplasm; GO:0005794 Golgi apparatus; GO:0005814 centriole; GO:0005815 microtubule organizing center; GO:0005856 cytoskeleton; GO:0005886 plasma membrane; GO:0005929 cilium; GO:0012505 endomembrane system; GO:0015630 microtubule cytoskeleton; GO:0016020 membrane; GO:0016604 nuclear body; GO:0031410 …	GO:0005096 GTPase activator activity; GO:0005488 binding; GO:0005515 protein binding; GO:0008047 enzyme activator activity; GO:0030234 enzyme regulator activity; GO:0030695 GTPase regulator activity; GO:0051082 unfolded protein binding; GO:0060589 nucleoside-triphosphatase regulator activity; GO:0098772 molecular function regulator;	PF07986	Tubulin binding cofactor C	O	KOG2512	Beta-tubulin folding cofactor C
O75787	ATP6AP2	Renin receptor OS=Homo sapiens OX=9606 GN=ATP6AP2 PE=1 SV=2	287	K	1.952	0.0139484	Up	1	0.000607872	84.309	2	QAK(1)NPASPYNLAYK	-3.4302	0.518		0.736	1.194	1.229	1.249	endoplasmic reticulum	K19514	ATP6AP2; renin receptor	hsa04614 Renin-angiotensin system	GO:0001775 cell activation; GO:0001817 regulation of cytokine production; GO:0001819 positive regulation of cytokine production; GO:0001932 regulation of protein phosphorylation; GO:0001990 regulation of systemic arterial blood pressure by hormone; GO:0001991 regulation of systemic arterial blood pressure by circulatory renin-angiotensin; GO:0002002 regulation of angiotensin levels in blood; GO:0…	GO:0005622 intracellular; GO:0005623 cell; GO:0005737 cytoplasm; GO:0005886 plasma membrane; GO:0009897 external side of plasma membrane; GO:0009986 cell surface; GO:0012505 endomembrane system; GO:0012506 vesicle membrane; GO:0016020 membrane; GO:0030141 secretory granule; GO:0030659 cytoplasmic vesicle membrane; GO:0030667 secretory granule membrane; GO:0031090 organelle membrane; GO:0031410 cy…	GO:0005488 binding; GO:0005515 protein binding; GO:0019899 enzyme binding;			T	KOG4737	ATPase membrane sector associated protein
O75844	ZMPSTE24	CAAX prenyl protease 1 homolog OS=Homo sapiens OX=9606 GN=ZMPSTE24 PE=1 SV=2	437	K	1.748	0.00175217	Up	0.998766	3.01884e-29	201.21	2	DLYSALIK(0.999)LNK(0.001)	-1.1329	0.766	0.645	0.774	1.158	1.318	1.344	plasma membrane	K06013	STE24; STE24 endopeptidase [EC:3.4.24.84]	hsa00900 Terpenoid backbone biosynthesis	GO:0006508 proteolysis; GO:0006807 nitrogen compound metabolic process; GO:0006996 organelle organization; GO:0006997 nucleus organization; GO:0006998 nuclear envelope organization; GO:0008152 metabolic process; GO:0009056 catabolic process; GO:0009057 macromolecule catabolic process; GO:0009987 cellular process; GO:0010256 endomembrane system organization; GO:0010467 gene expression; GO:0016043 …	GO:0005622 intracellular; GO:0005623 cell; GO:0005737 cytoplasm; GO:0005783 endoplasmic reticulum; GO:0005789 endoplasmic reticulum membrane; GO:0012505 endomembrane system; GO:0016020 membrane; GO:0016021 integral component of membrane; GO:0030176 integral component of endoplasmic reticulum membrane; GO:0031224 intrinsic component of membrane; GO:0031227 intrinsic component of endoplasmic reticu…	GO:0003824 catalytic activity; GO:0004175 endopeptidase activity; GO:0004222 metalloendopeptidase activity; GO:0008233 peptidase activity; GO:0008235 metalloexopeptidase activity; GO:0008237 metallopeptidase activity; GO:0008238 exopeptidase activity; GO:0016787 hydrolase activity; GO:0070011 peptidase activity, acting on L-amino acid peptides; GO:0140096 catalytic activity, acting on a protein;	PF01435	Peptidase family M48	O	KOG2719	Metalloprotease
O75844	ZMPSTE24	CAAX prenyl protease 1 homolog OS=Homo sapiens OX=9606 GN=ZMPSTE24 PE=1 SV=2	46	K	2.357	0.00068816	Up	1	7.93034e-51	177.48	3	IYK(1)TTTHVPPELGQIMDSETFEK	0.080348		0.513	0.592	1.282	1.273	1.351	plasma membrane	K06013	STE24; STE24 endopeptidase [EC:3.4.24.84]	hsa00900 Terpenoid backbone biosynthesis	GO:0006508 proteolysis; GO:0006807 nitrogen compound metabolic process; GO:0006996 organelle organization; GO:0006997 nucleus organization; GO:0006998 nuclear envelope organization; GO:0008152 metabolic process; GO:0009056 catabolic process; GO:0009057 macromolecule catabolic process; GO:0009987 cellular process; GO:0010256 endomembrane system organization; GO:0010467 gene expression; GO:0016043 …	GO:0005622 intracellular; GO:0005623 cell; GO:0005737 cytoplasm; GO:0005783 endoplasmic reticulum; GO:0005789 endoplasmic reticulum membrane; GO:0012505 endomembrane system; GO:0016020 membrane; GO:0016021 integral component of membrane; GO:0030176 integral component of endoplasmic reticulum membrane; GO:0031224 intrinsic component of membrane; GO:0031227 intrinsic component of endoplasmic reticu…	GO:0003824 catalytic activity; GO:0004175 endopeptidase activity; GO:0004222 metalloendopeptidase activity; GO:0008233 peptidase activity; GO:0008235 metalloexopeptidase activity; GO:0008237 metallopeptidase activity; GO:0008238 exopeptidase activity; GO:0016787 hydrolase activity; GO:0070011 peptidase activity, acting on L-amino acid peptides; GO:0140096 catalytic activity, acting on a protein;	PF01435	Peptidase family M48	O	KOG2719	Metalloprotease
O75886	STAM2	Signal transducing adapter molecule 2 OS=Homo sapiens OX=9606 GN=STAM2 PE=1 SV=1	189	K	2.143	0.0198684	Up	1	1.58813e-09	105.79	3	QQHTETK(1)SLYPSSEIQLNNK	1.2347	0.708	0.447		1.191	1.26	1.262	nucleus	K04705	STAM; signal transducing adaptor molecule	hsa04630 JAK-STAT signaling pathway; hsa04144 Endocytosis	GO:0006810 transport; GO:0006914 autophagy; GO:0006996 organelle organization; GO:0007032 endosome organization; GO:0008152 metabolic process; GO:0009056 catabolic process; GO:0009966 regulation of signal transduction; GO:0009968 negative regulation of signal transduction; GO:0009987 cellular process; GO:0010256 endomembrane system organization; GO:0010646 regulation of cell communication; GO:001…	GO:0005622 intracellular; GO:0005623 cell; GO:0005634 nucleus; GO:0005654 nucleoplasm; GO:0005737 cytoplasm; GO:0005768 endosome; GO:0005829 cytosol; GO:0012505 endomembrane system; GO:0031410 cytoplasmic vesicle; GO:0031974 membrane-enclosed lumen; GO:0031981 nuclear lumen; GO:0031982 vesicle; GO:0032991 protein-containing complex; GO:0033565 ESCRT-0 complex; GO:0036452 ESCRT complex; GO:0043226…		PF00790; PF00018	VHS domain; SH3 domain	U	KOG2199	Signal transducing adaptor protein STAM/STAM2
O75886	STAM2	Signal transducing adapter molecule 2 OS=Homo sapiens OX=9606 GN=STAM2 PE=1 SV=1	202	K	2.027	0.0236283	Up	1	3.3253e-20	171.2	2	SLYPSSEIQLNNK(1)VAR	-0.026905	0.859	0.574	0.735	1.605	1.324		nucleus	K04705	STAM; signal transducing adaptor molecule	hsa04630 JAK-STAT signaling pathway; hsa04144 Endocytosis	GO:0006810 transport; GO:0006914 autophagy; GO:0006996 organelle organization; GO:0007032 endosome organization; GO:0008152 metabolic process; GO:0009056 catabolic process; GO:0009966 regulation of signal transduction; GO:0009968 negative regulation of signal transduction; GO:0009987 cellular process; GO:0010256 endomembrane system organization; GO:0010646 regulation of cell communication; GO:001…	GO:0005622 intracellular; GO:0005623 cell; GO:0005634 nucleus; GO:0005654 nucleoplasm; GO:0005737 cytoplasm; GO:0005768 endosome; GO:0005829 cytosol; GO:0012505 endomembrane system; GO:0031410 cytoplasmic vesicle; GO:0031974 membrane-enclosed lumen; GO:0031981 nuclear lumen; GO:0031982 vesicle; GO:0032991 protein-containing complex; GO:0033565 ESCRT-0 complex; GO:0036452 ESCRT complex; GO:0043226…		PF00790; PF00018	VHS domain; SH3 domain	U	KOG2199	Signal transducing adaptor protein STAM/STAM2
O75925	PIAS1	E3 SUMO-protein ligase PIAS1 OS=Homo sapiens OX=9606 GN=PIAS1 PE=1 SV=2	315	K	2.775	0.000699043	Up	1	9.75404e-09	124.24	3	EK(1)LTADPDSEIATTSLR	1.2524	0.469	0.626	0.573	1.386	1.503	1.74	nucleus	K04706	PIAS1; E3 SUMO-protein ligase PIAS1 [EC:2.3.2.-]	hsa05160 Hepatitis C; hsa04630 JAK-STAT signaling pathway; hsa04120 Ubiquitin mediated proteolysis	GO:0000082 G1/S transition of mitotic cell cycle; GO:0000122 negative regulation of transcription by RNA polymerase II; GO:0000278 mitotic cell cycle; GO:0001959 regulation of cytokine-mediated signaling pathway; GO:0002682 regulation of immune system process; GO:0003008 system process; GO:0006355 regulation of transcription, DNA-templated; GO:0006357 regulation of transcription by RNA polymerase…	GO:0005622 intracellular; GO:0005623 cell; GO:0005634 nucleus; GO:0005654 nucleoplasm; GO:0031974 membrane-enclosed lumen; GO:0031981 nuclear lumen; GO:0043226 organelle; GO:0043227 membrane-bounded organelle; GO:0043229 intracellular organelle; GO:0043231 intracellular membrane-bounded organelle; GO:0043233 organelle lumen; GO:0070013 intracellular organelle lumen;	GO:0003712 transcription coregulator activity; GO:0003713 transcription coactivator activity; GO:0003714 transcription corepressor activity; GO:0003824 catalytic activity; GO:0005102 signaling receptor binding; GO:0005488 binding; GO:0005515 protein binding; GO:0008022 protein C-terminus binding; GO:0008134 transcription factor binding; GO:0016740 transferase activity; GO:0019787 ubiquitin-like p…	PF14324; PF02891	PINIT domain; MIZ/SP-RING zinc finger	K	KOG2169	Zn-finger transcription factor
O75970	MPDZ	Multiple PDZ domain protein OS=Homo sapiens OX=9606 GN=MPDZ PE=1 SV=2	496	K	1.896	0.0131977	Up	1	5.4075e-09	111.38	2	ENYEK(1)DEDFLSSTR	0.048608	0.614	0.769	0.798	1.649	1.078	1.408	cytoplasm	K06095	MPDZ; multiple PDZ domain protein	hsa04530 Tight junction	GO:0007154 cell communication; GO:0007155 cell adhesion; GO:0007165 signal transduction; GO:0007272 ensheathment of neurons; GO:0007275 multicellular organism development; GO:0007399 nervous system development; GO:0008366 axon ensheathment; GO:0009987 cellular process; GO:0022610 biological adhesion; GO:0023052 signaling; GO:0032501 multicellular organismal process; GO:0032502 developmental proce…	GO:0005622 intracellular; GO:0005623 cell; GO:0005737 cytoplasm; GO:0005886 plasma membrane; GO:0005911 cell-cell junction; GO:0005923 bicellular tight junction; GO:0012505 endomembrane system; GO:0014069 postsynaptic density; GO:0016020 membrane; GO:0016324 apical plasma membrane; GO:0016327 apicolateral plasma membrane; GO:0030054 cell junction; GO:0030425 dendrite; GO:0031410 cytoplasmic vesic…	GO:0005488 binding; GO:0005515 protein binding; GO:0008022 protein C-terminus binding;	PF09045; PF00595	L27_2; PDZ domain (Also known as DHR or GLGF)	S	KOG3528	FOG: PDZ domain
O75970	MPDZ	Multiple PDZ domain protein OS=Homo sapiens OX=9606 GN=MPDZ PE=1 SV=2	1335	K	2.006	0.00641056	Up	0.999995	0.000235096	80.026	3	ISQDVDKEDEFGYSWK(1)NIR	0.84801	0.616	0.699	0.788	1.685	1.147	1.386	cytoplasm	K06095	MPDZ; multiple PDZ domain protein	hsa04530 Tight junction	GO:0007154 cell communication; GO:0007155 cell adhesion; GO:0007165 signal transduction; GO:0007272 ensheathment of neurons; GO:0007275 multicellular organism development; GO:0007399 nervous system development; GO:0008366 axon ensheathment; GO:0009987 cellular process; GO:0022610 biological adhesion; GO:0023052 signaling; GO:0032501 multicellular organismal process; GO:0032502 developmental proce…	GO:0005622 intracellular; GO:0005623 cell; GO:0005737 cytoplasm; GO:0005886 plasma membrane; GO:0005911 cell-cell junction; GO:0005923 bicellular tight junction; GO:0012505 endomembrane system; GO:0014069 postsynaptic density; GO:0016020 membrane; GO:0016324 apical plasma membrane; GO:0016327 apicolateral plasma membrane; GO:0030054 cell junction; GO:0030425 dendrite; GO:0031410 cytoplasmic vesic…	GO:0005488 binding; GO:0005515 protein binding; GO:0008022 protein C-terminus binding;	PF09045; PF00595	L27_2; PDZ domain (Also known as DHR or GLGF)	S	KOG3528	FOG: PDZ domain
O76021	RSL1D1	Ribosomal L1 domain-containing protein 1 OS=Homo sapiens OX=9606 GN=RSL1D1 PE=1 SV=3	100	K	1.842	0.000280909	Up	0.999999	3.86364e-69	191.49	3	SDSEDICLFTK(1)DEPNSTPEK	0.55874	0.749	0.663	0.683	1.197	1.325	1.338	nucleus	K14775			GO:0000470 maturation of LSU-rRNA; GO:0006139 nucleobase-containing compound metabolic process; GO:0006364 rRNA processing; GO:0006396 RNA processing; GO:0006725 cellular aromatic compound metabolic process; GO:0006807 nitrogen compound metabolic process; GO:0008152 metabolic process; GO:0009987 cellular process; GO:0010467 gene expression; GO:0010941 regulation of cell death; GO:0016070 RNA meta…	GO:0005622 intracellular; GO:0005623 cell; GO:0005634 nucleus; GO:0005730 nucleolus; GO:0030684 preribosome; GO:0030686 90S preribosome; GO:0031974 membrane-enclosed lumen; GO:0031981 nuclear lumen; GO:0032991 protein-containing complex; GO:0043226 organelle; GO:0043227 membrane-bounded organelle; GO:0043228 non-membrane-bounded organelle; GO:0043229 intracellular organelle; GO:0043231 intracellu…	GO:0003676 nucleic acid binding; GO:0003723 RNA binding; GO:0003729 mRNA binding; GO:0003730 mRNA 3'-UTR binding; GO:0005488 binding; GO:0048027 mRNA 5'-UTR binding; GO:0097159 organic cyclic compound binding; GO:1901363 heterocyclic compound binding;	PF00687	Ribosomal protein L1p/L10e family	S	KOG1685	Uncharacterized conserved protein
O76094	SRP72	Signal recognition particle subunit SRP72 OS=Homo sapiens OX=9606 GN=SRP72 PE=1 SV=3	391	K	1.564	0.00096499	Up	1	2.36308e-28	206.03	2	ISQGNISK(1)ACLILR	-1.5038	0.748	0.758	0.819	1.304	1.124	1.209	cytoplasm,nucleus	K03108	SRP72; signal recognition particle subunit SRP72	hsa03060 Protein export	GO:0006605 protein targeting; GO:0006612 protein targeting to membrane; GO:0006613 cotranslational protein targeting to membrane; GO:0006614 SRP-dependent cotranslational protein targeting to membrane; GO:0006616 SRP-dependent cotranslational protein targeting to membrane, translocation; GO:0006810 transport; GO:0006886 intracellular protein transport; GO:0008104 protein localization; GO:0015031 …	GO:0005622 intracellular; GO:0005623 cell; GO:0005737 cytoplasm; GO:0005783 endoplasmic reticulum; GO:0005786 signal recognition particle, endoplasmic reticulum targeting; GO:0005829 cytosol; GO:0012505 endomembrane system; GO:0032991 protein-containing complex; GO:0043226 organelle; GO:0043227 membrane-bounded organelle; GO:0043229 intracellular organelle; GO:0043231 intracellular membrane-bound…	GO:0003676 nucleic acid binding; GO:0003723 RNA binding; GO:0005047 signal recognition particle binding; GO:0005488 binding; GO:0005515 protein binding; GO:0008312 7S RNA binding; GO:0019904 protein domain specific binding; GO:0030911 TPR domain binding; GO:0043021 ribonucleoprotein complex binding; GO:0044877 protein-containing complex binding; GO:0097159 organic cyclic compound binding; GO:1901…	PF08492	SRP72 RNA-binding domain	U	KOG2376	Signal recognition particle, subunit Srp72
O94776	MTA2	Metastasis-associated protein MTA2 OS=Homo sapiens OX=9606 GN=MTA2 PE=1 SV=1	611	K	2.031	0.0184048	Up	1	4.9439e-05	112.67	3	LNPADAPNPVVFVATK(1)DTR	0.0089252	0.501		0.696	1.393	1.138	1.115	cytoplasm	K11660			GO:0000122 negative regulation of transcription by RNA polymerase II; GO:0006139 nucleobase-containing compound metabolic process; GO:0006259 DNA metabolic process; GO:0006304 DNA modification; GO:0006305 DNA alkylation; GO:0006306 DNA methylation; GO:0006323 DNA packaging; GO:0006325 chromatin organization; GO:0006333 chromatin assembly or disassembly; GO:0006338 chromatin remodeling; GO:0006355…	GO:0000118 histone deacetylase complex; GO:0000228 nuclear chromosome; GO:0000785 chromatin; GO:0000790 nuclear chromatin; GO:0005622 intracellular; GO:0005623 cell; GO:0005634 nucleus; GO:0005654 nucleoplasm; GO:0005667 transcription regulator complex; GO:0005694 chromosome; GO:0016581 NuRD complex; GO:0017053 transcription repressor complex; GO:0031974 membrane-enclosed lumen; GO:0031981 nuclea…	GO:0000981 DNA-binding transcription factor activity, RNA polymerase II-specific; GO:0001067 regulatory region nucleic acid binding; GO:0001085 RNA polymerase II transcription factor binding; GO:0001103 RNA polymerase II repressing transcription factor binding; GO:0003676 nucleic acid binding; GO:0003677 DNA binding; GO:0003700 DNA-binding transcription factor activity; GO:0003824 catalytic activ…	PF01426; PF00320	BAH domain; GATA zinc finger	B	KOG3554	Histone deacetylase complex, MTA1 component
O94776	MTA2	Metastasis-associated protein MTA2 OS=Homo sapiens OX=9606 GN=MTA2 PE=1 SV=1	460	K	1.713	0.00113014	Up	1	2.2791e-05	169.81	2	QTFLLQTTK(1)LTR	-0.47005	0.71	0.656		1.188	1.114	1.208	cytoplasm	K11660			GO:0000122 negative regulation of transcription by RNA polymerase II; GO:0006139 nucleobase-containing compound metabolic process; GO:0006259 DNA metabolic process; GO:0006304 DNA modification; GO:0006305 DNA alkylation; GO:0006306 DNA methylation; GO:0006323 DNA packaging; GO:0006325 chromatin organization; GO:0006333 chromatin assembly or disassembly; GO:0006338 chromatin remodeling; GO:0006355…	GO:0000118 histone deacetylase complex; GO:0000228 nuclear chromosome; GO:0000785 chromatin; GO:0000790 nuclear chromatin; GO:0005622 intracellular; GO:0005623 cell; GO:0005634 nucleus; GO:0005654 nucleoplasm; GO:0005667 transcription regulator complex; GO:0005694 chromosome; GO:0016581 NuRD complex; GO:0017053 transcription repressor complex; GO:0031974 membrane-enclosed lumen; GO:0031981 nuclea…	GO:0000981 DNA-binding transcription factor activity, RNA polymerase II-specific; GO:0001067 regulatory region nucleic acid binding; GO:0001085 RNA polymerase II transcription factor binding; GO:0001103 RNA polymerase II repressing transcription factor binding; GO:0003676 nucleic acid binding; GO:0003677 DNA binding; GO:0003700 DNA-binding transcription factor activity; GO:0003824 catalytic activ…	PF01426; PF00320	BAH domain; GATA zinc finger	B	KOG3554	Histone deacetylase complex, MTA1 component
O94776	MTA2	Metastasis-associated protein MTA2 OS=Homo sapiens OX=9606 GN=MTA2 PE=1 SV=1	152	K	1.963	0.00163134	Up	1	4.48961e-05	139.78	2	VGCK(1)YQAEIPDR	1.9998	0.582	0.652	0.752	1.265	1.427	1.206	cytoplasm	K11660			GO:0000122 negative regulation of transcription by RNA polymerase II; GO:0006139 nucleobase-containing compound metabolic process; GO:0006259 DNA metabolic process; GO:0006304 DNA modification; GO:0006305 DNA alkylation; GO:0006306 DNA methylation; GO:0006323 DNA packaging; GO:0006325 chromatin organization; GO:0006333 chromatin assembly or disassembly; GO:0006338 chromatin remodeling; GO:0006355…	GO:0000118 histone deacetylase complex; GO:0000228 nuclear chromosome; GO:0000785 chromatin; GO:0000790 nuclear chromatin; GO:0005622 intracellular; GO:0005623 cell; GO:0005634 nucleus; GO:0005654 nucleoplasm; GO:0005667 transcription regulator complex; GO:0005694 chromosome; GO:0016581 NuRD complex; GO:0017053 transcription repressor complex; GO:0031974 membrane-enclosed lumen; GO:0031981 nuclea…	GO:0000981 DNA-binding transcription factor activity, RNA polymerase II-specific; GO:0001067 regulatory region nucleic acid binding; GO:0001085 RNA polymerase II transcription factor binding; GO:0001103 RNA polymerase II repressing transcription factor binding; GO:0003676 nucleic acid binding; GO:0003677 DNA binding; GO:0003700 DNA-binding transcription factor activity; GO:0003824 catalytic activ…	PF01426; PF00320	BAH domain; GATA zinc finger	B	KOG3554	Histone deacetylase complex, MTA1 component
O94826	TOMM70	Mitochondrial import receptor subunit TOM70 OS=Homo sapiens OX=9606 GN=TOMM70 PE=1 SV=1	312	K	2.63	3.79569e-05	Up	0.999997	1.34481e-12	130.78	3	QYMEEENYDK(1)IISECSK	1.8158	0.6	0.545	0.527	1.53	1.483	1.385	endoplasmic reticulum,mitochondria	K17768			GO:0001101 response to acid chemical; GO:0001558 regulation of cell growth; GO:0006605 protein targeting; GO:0006626 protein targeting to mitochondrion; GO:0006810 transport; GO:0006839 mitochondrial transport; GO:0006886 intracellular protein transport; GO:0006996 organelle organization; GO:0007005 mitochondrion organization; GO:0008104 protein localization; GO:0009719 response to endogenous sti…	GO:0005622 intracellular; GO:0005623 cell; GO:0005737 cytoplasm; GO:0005739 mitochondrion; GO:0005740 mitochondrial envelope; GO:0005741 mitochondrial outer membrane; GO:0005742 mitochondrial outer membrane translocase complex; GO:0016020 membrane; GO:0016021 integral component of membrane; GO:0019867 outer membrane; GO:0031090 organelle membrane; GO:0031224 intrinsic component of membrane; GO:00…	GO:0005215 transporter activity; GO:0008320 protein transmembrane transporter activity; GO:0022857 transmembrane transporter activity; GO:0022884 macromolecule transmembrane transporter activity; GO:0042887 amide transmembrane transporter activity; GO:1904680 peptide transmembrane transporter activity;			U	KOG0547	Translocase of outer mitochondrial membrane complex, subunit TOM70/TOM72
O94832	MYO1D	Unconventional myosin-Id OS=Homo sapiens OX=9606 GN=MYO1D PE=1 SV=2	238	K	2.267	0.0155283	Up	1	3.50188e-54	196.04	3	SLSSYNYIHVGAQLK(1)SSINDAAEFR	0.75693	0.682		0.571	1.496		1.345	cytoplasm	K10356	MYO1; myosin I	hsa05130 Pathogenic Escherichia coli infection	GO:0006810 transport; GO:0007275 multicellular organism development; GO:0007399 nervous system development; GO:0007417 central nervous system development; GO:0007420 brain development; GO:0009892 negative regulation of metabolic process; GO:0010563 negative regulation of phosphorus metabolic process; GO:0010921 regulation of phosphatase activity; GO:0010923 negative regulation of phosphatase acti…	GO:0005622 intracellular; GO:0005623 cell; GO:0005737 cytoplasm; GO:0005768 endosome; GO:0005783 endoplasmic reticulum; GO:0005790 smooth endoplasmic reticulum; GO:0005856 cytoskeleton; GO:0005886 plasma membrane; GO:0005903 brush border; GO:0012505 endomembrane system; GO:0015629 actin cytoskeleton; GO:0016020 membrane; GO:0016323 basolateral plasma membrane; GO:0016459 myosin complex; GO:003042…	GO:0000146 microfilament motor activity; GO:0003774 motor activity; GO:0003779 actin binding; GO:0003824 catalytic activity; GO:0005488 binding; GO:0005515 protein binding; GO:0005516 calmodulin binding; GO:0008092 cytoskeletal protein binding; GO:0016462 pyrophosphatase activity; GO:0016787 hydrolase activity; GO:0016817 hydrolase activity, acting on acid anhydrides; GO:0016818 hydrolase activit…	PF00063	Myosin head (motor domain)	Z	KOG0164	Myosin class I heavy chain
O94880	PHF14	PHD finger protein 14 OS=Homo sapiens OX=9606 GN=PHF14 PE=1 SV=2	435	K	2.057	0.0356263	Up	0.989986	0.000281753	98.865	3	LRPVTLTEMNYSK(0.99)YGAK(0.01)	0.63692	0.685	0.527	0.911	1.486		1.425	nucleus				GO:0000122 negative regulation of transcription by RNA polymerase II; GO:0006355 regulation of transcription, DNA-templated; GO:0006357 regulation of transcription by RNA polymerase II; GO:0007275 multicellular organism development; GO:0008285 negative regulation of cell population proliferation; GO:0009889 regulation of biosynthetic process; GO:0009890 negative regulation of biosynthetic process…	GO:0005622 intracellular; GO:0005623 cell; GO:0005634 nucleus; GO:0043226 organelle; GO:0043227 membrane-bounded organelle; GO:0043229 intracellular organelle; GO:0043231 intracellular membrane-bounded organelle;		PF00628; PF13832	PHD-finger; PHD-zinc-finger like domain	K	KOG0957	PHD finger protein
O94888	UBXN7	UBX domain-containing protein 7 OS=Homo sapiens OX=9606 GN=UBXN7 PE=1 SV=2	84	K	2.02	0.000160381	Up	1	3.58562e-10	173.26	3	APIPQK(1)QEILVEPEPLFGAPK	-1.1708	0.719	0.653	0.605	1.305	1.332	1.356	nucleus	K24350			GO:0006464 cellular protein modification process; GO:0006807 nitrogen compound metabolic process; GO:0008152 metabolic process; GO:0009987 cellular process; GO:0019538 protein metabolic process; GO:0036211 protein modification process; GO:0043170 macromolecule metabolic process; GO:0043412 macromolecule modification; GO:0043687 post-translational protein modification; GO:0044237 cellular metaboli…	GO:0005622 intracellular; GO:0005623 cell; GO:0005634 nucleus; GO:0005654 nucleoplasm; GO:0005737 cytoplasm; GO:0005783 endoplasmic reticulum; GO:0005789 endoplasmic reticulum membrane; GO:0005829 cytosol; GO:0012505 endomembrane system; GO:0016020 membrane; GO:0016604 nuclear body; GO:0031974 membrane-enclosed lumen; GO:0031981 nuclear lumen; GO:0031984 organelle subcompartment; GO:0032991 prote…	GO:0005488 binding; GO:0005515 protein binding; GO:0008134 transcription factor binding; GO:0019899 enzyme binding; GO:0031625 ubiquitin protein ligase binding; GO:0032182 ubiquitin-like protein binding; GO:0043130 ubiquitin binding; GO:0044389 ubiquitin-like protein ligase binding;	PF13899; PF00789	Thioredoxin-like; UBX domain	KO	KOG1364	Predicted ubiquitin regulatory protein, contains UAS and UBX domains
O94888	UBXN7	UBX domain-containing protein 7 OS=Homo sapiens OX=9606 GN=UBXN7 PE=1 SV=2	99	K	3.39	0.00258142	Up	1	5.90001e-33	220.81	2	QEILVEPEPLFGAPK(1)R	2.0321	0.348	0.42	0.589	1.695	1.24	1.665	nucleus	K24350			GO:0006464 cellular protein modification process; GO:0006807 nitrogen compound metabolic process; GO:0008152 metabolic process; GO:0009987 cellular process; GO:0019538 protein metabolic process; GO:0036211 protein modification process; GO:0043170 macromolecule metabolic process; GO:0043412 macromolecule modification; GO:0043687 post-translational protein modification; GO:0044237 cellular metaboli…	GO:0005622 intracellular; GO:0005623 cell; GO:0005634 nucleus; GO:0005654 nucleoplasm; GO:0005737 cytoplasm; GO:0005783 endoplasmic reticulum; GO:0005789 endoplasmic reticulum membrane; GO:0005829 cytosol; GO:0012505 endomembrane system; GO:0016020 membrane; GO:0016604 nuclear body; GO:0031974 membrane-enclosed lumen; GO:0031981 nuclear lumen; GO:0031984 organelle subcompartment; GO:0032991 prote…	GO:0005488 binding; GO:0005515 protein binding; GO:0008134 transcription factor binding; GO:0019899 enzyme binding; GO:0031625 ubiquitin protein ligase binding; GO:0032182 ubiquitin-like protein binding; GO:0043130 ubiquitin binding; GO:0044389 ubiquitin-like protein ligase binding;	PF13899; PF00789	Thioredoxin-like; UBX domain	KO	KOG1364	Predicted ubiquitin regulatory protein, contains UAS and UBX domains
O94888	UBXN7	UBX domain-containing protein 7 OS=Homo sapiens OX=9606 GN=UBXN7 PE=1 SV=2	158	K	1.729	8.83753e-05	Up	1	3.07002e-21	162.23	2	GSFETAK(1)ECGQMQNK	-2.956	0.728	0.763	0.699	1.272	1.208	1.306	nucleus	K24350			GO:0006464 cellular protein modification process; GO:0006807 nitrogen compound metabolic process; GO:0008152 metabolic process; GO:0009987 cellular process; GO:0019538 protein metabolic process; GO:0036211 protein modification process; GO:0043170 macromolecule metabolic process; GO:0043412 macromolecule modification; GO:0043687 post-translational protein modification; GO:0044237 cellular metaboli…	GO:0005622 intracellular; GO:0005623 cell; GO:0005634 nucleus; GO:0005654 nucleoplasm; GO:0005737 cytoplasm; GO:0005783 endoplasmic reticulum; GO:0005789 endoplasmic reticulum membrane; GO:0005829 cytosol; GO:0012505 endomembrane system; GO:0016020 membrane; GO:0016604 nuclear body; GO:0031974 membrane-enclosed lumen; GO:0031981 nuclear lumen; GO:0031984 organelle subcompartment; GO:0032991 prote…	GO:0005488 binding; GO:0005515 protein binding; GO:0008134 transcription factor binding; GO:0019899 enzyme binding; GO:0031625 ubiquitin protein ligase binding; GO:0032182 ubiquitin-like protein binding; GO:0043130 ubiquitin binding; GO:0044389 ubiquitin-like protein ligase binding;	PF13899; PF00789	Thioredoxin-like; UBX domain	KO	KOG1364	Predicted ubiquitin regulatory protein, contains UAS and UBX domains
O94888	UBXN7	UBX domain-containing protein 7 OS=Homo sapiens OX=9606 GN=UBXN7 PE=1 SV=2	440	K	1.737	0.0208918	Up	1	2.85209e-07	147.78	2	LLALVK(1)HVQSK	0.73913	0.649	0.587	0.948	1.139	1.33	1.324	nucleus	K24350			GO:0006464 cellular protein modification process; GO:0006807 nitrogen compound metabolic process; GO:0008152 metabolic process; GO:0009987 cellular process; GO:0019538 protein metabolic process; GO:0036211 protein modification process; GO:0043170 macromolecule metabolic process; GO:0043412 macromolecule modification; GO:0043687 post-translational protein modification; GO:0044237 cellular metaboli…	GO:0005622 intracellular; GO:0005623 cell; GO:0005634 nucleus; GO:0005654 nucleoplasm; GO:0005737 cytoplasm; GO:0005783 endoplasmic reticulum; GO:0005789 endoplasmic reticulum membrane; GO:0005829 cytosol; GO:0012505 endomembrane system; GO:0016020 membrane; GO:0016604 nuclear body; GO:0031974 membrane-enclosed lumen; GO:0031981 nuclear lumen; GO:0031984 organelle subcompartment; GO:0032991 prote…	GO:0005488 binding; GO:0005515 protein binding; GO:0008134 transcription factor binding; GO:0019899 enzyme binding; GO:0031625 ubiquitin protein ligase binding; GO:0032182 ubiquitin-like protein binding; GO:0043130 ubiquitin binding; GO:0044389 ubiquitin-like protein ligase binding;	PF13899; PF00789	Thioredoxin-like; UBX domain	KO	KOG1364	Predicted ubiquitin regulatory protein, contains UAS and UBX domains
O94966	USP19	Ubiquitin carboxyl-terminal hydrolase 19 OS=Homo sapiens OX=9606 GN=USP19 PE=1 SV=2	1120	K	1.603	0.00211641	Up	1	2.3436e-32	204.34	2	DK(1)INDLVEFPVR	-0.83764	0.705	0.753	0.804	1.121	1.163	1.341	cytoplasm	K11847			GO:0006464 cellular protein modification process; GO:0006508 proteolysis; GO:0006511 ubiquitin-dependent protein catabolic process; GO:0006807 nitrogen compound metabolic process; GO:0006950 response to stress; GO:0008152 metabolic process; GO:0009056 catabolic process; GO:0009057 macromolecule catabolic process; GO:0009892 negative regulation of metabolic process; GO:0009894 regulation of catabo…	GO:0005622 intracellular; GO:0005623 cell; GO:0005634 nucleus; GO:0005737 cytoplasm; GO:0005783 endoplasmic reticulum; GO:0005789 endoplasmic reticulum membrane; GO:0005829 cytosol; GO:0012505 endomembrane system; GO:0016020 membrane; GO:0031984 organelle subcompartment; GO:0042175 nuclear outer membrane-endoplasmic reticulum membrane network; GO:0043226 organelle; GO:0043227 membrane-bounded org…	GO:0003824 catalytic activity; GO:0004843 thiol-dependent ubiquitin-specific protease activity; GO:0005488 binding; GO:0005515 protein binding; GO:0008233 peptidase activity; GO:0008234 cysteine-type peptidase activity; GO:0016787 hydrolase activity; GO:0019783 ubiquitin-like protein-specific protease activity; GO:0019899 enzyme binding; GO:0031072 heat shock protein binding; GO:0031625 ubiquitin…	PF04969; PF01753	CS domain; MYND finger	O	KOG1870	Ubiquitin C-terminal hydrolase
O94973	AP2A2	AP-2 complex subunit alpha-2 OS=Homo sapiens OX=9606 GN=AP2A2 PE=1 SV=2	48	K	3.405	0.00728044	Up	0.999996	0.00260589	88.734	2	FK(1)GDK(1)ALDGYSK	1.6295	0.31	0.519		1.437	1.389	1.408	cytoplasm	K11824	AP2A; AP-2 complex subunit alpha	hsa04961 Endocrine and other factor-regulated calcium reabsorption; hsa04721 Synaptic vesicle cycle; hsa05016 Huntington disease; hsa04144 Endocytosis	GO:0001775 cell activation; GO:0002252 immune effector process; GO:0002263 cell activation involved in immune response; GO:0002274 myeloid leukocyte activation; GO:0002275 myeloid cell activation involved in immune response; GO:0002283 neutrophil activation involved in immune response; GO:0002366 leukocyte activation involved in immune response; GO:0002376 immune system process; GO:0002443 leukoc…	GO:0000323 lytic vacuole; GO:0005622 intracellular; GO:0005623 cell; GO:0005737 cytoplasm; GO:0005764 lysosome; GO:0005765 lysosomal membrane; GO:0005768 endosome; GO:0005773 vacuole; GO:0005774 vacuolar membrane; GO:0005829 cytosol; GO:0005886 plasma membrane; GO:0005905 clathrin-coated pit; GO:0008021 synaptic vesicle; GO:0010008 endosome membrane; GO:0012505 endomembrane system; GO:0012506 ves…	GO:0005488 binding; GO:0005515 protein binding; GO:0005543 phospholipid binding; GO:0008289 lipid binding; GO:0019899 enzyme binding; GO:0019900 kinase binding; GO:0019901 protein kinase binding; GO:0019904 protein domain specific binding; GO:0035091 phosphatidylinositol binding; GO:0043167 ion binding; GO:0043168 anion binding; GO:0044877 protein-containing complex binding; GO:0097718 disordered…	PF02883	Adaptin C-terminal domain	U	KOG1077	Vesicle coat complex AP-2, alpha subunit
O94979	SEC31A	Protein transport protein Sec31A OS=Homo sapiens OX=9606 GN=SEC31A PE=1 SV=3	729	K	1.719	0.00181148	Up	1	1.4367e-09	157.54	3	K(1)AVQLTQAMDTSTVGVLLAAK	-1.1795	0.686	0.65	0.827	1.241	1.209	1.269	nucleus	K14005	SEC31; protein transport protein SEC31	hsa04141 Protein processing in endoplasmic reticulum	GO:0002376 immune system process; GO:0002474 antigen processing and presentation of peptide antigen via MHC class I; GO:0002478 antigen processing and presentation of exogenous peptide antigen; GO:0002495 antigen processing and presentation of peptide antigen via MHC class II; GO:0002504 antigen processing and presentation of peptide or polysaccharide antigen via MHC class II; GO:0006810 transpor…	GO:0005622 intracellular; GO:0005623 cell; GO:0005737 cytoplasm; GO:0005768 endosome; GO:0005783 endoplasmic reticulum; GO:0005789 endoplasmic reticulum membrane; GO:0005798 Golgi-associated vesicle; GO:0005829 cytosol; GO:0012505 endomembrane system; GO:0012506 vesicle membrane; GO:0012507 ER to Golgi transport vesicle membrane; GO:0016020 membrane; GO:0030117 membrane coat; GO:0030120 vesicle c…	GO:0005488 binding; GO:0005515 protein binding; GO:0048306 calcium-dependent protein binding;	PF12931	Sec23-binding domain of Sec16	U	KOG0307	Vesicle coat complex COPII, subunit SEC31
O95070	YIF1A	Protein YIF1A OS=Homo sapiens OX=9606 GN=YIF1A PE=1 SV=2	80	K	1.864	0.00380676	Up	1	0.000416184	102.55	2	DMVHK(1)ELHR	0.16352	0.603	0.769	0.711	1.264	1.143	1.475	plasma membrane	K20362			GO:0006810 transport; GO:0006888 endoplasmic reticulum to Golgi vesicle-mediated transport; GO:0006950 response to stress; GO:0006986 response to unfolded protein; GO:0007154 cell communication; GO:0007165 signal transduction; GO:0009987 cellular process; GO:0010033 response to organic substance; GO:0016192 vesicle-mediated transport; GO:0023052 signaling; GO:0030968 endoplasmic reticulum unfolde…	GO:0000139 Golgi membrane; GO:0005622 intracellular; GO:0005623 cell; GO:0005737 cytoplasm; GO:0005783 endoplasmic reticulum; GO:0005789 endoplasmic reticulum membrane; GO:0005793 endoplasmic reticulum-Golgi intermediate compartment; GO:0005794 Golgi apparatus; GO:0005798 Golgi-associated vesicle; GO:0012505 endomembrane system; GO:0016020 membrane; GO:0016021 integral component of membrane; GO:0…				U	KOG3094	Predicted membrane protein
O95071	UBR5	E3 ubiquitin-protein ligase UBR5 OS=Homo sapiens OX=9606 GN=UBR5 PE=1 SV=2	720	K	1.993	0.00478897	Up	1	5.99969e-28	211.52	2	IDELQVVK(1)TGGTPK	0.54501	0.519	0.735	0.726	1.226	1.282	1.439	nucleus	K10593	EDD1; E3 ubiquitin-protein ligase EDD1 [EC:2.3.2.26]	hsa04120 Ubiquitin mediated proteolysis	GO:0000209 protein polyubiquitination; GO:0006282 regulation of DNA repair; GO:0006464 cellular protein modification process; GO:0006508 proteolysis; GO:0006511 ubiquitin-dependent protein catabolic process; GO:0006807 nitrogen compound metabolic process; GO:0006950 response to stress; GO:0006974 cellular response to DNA damage stimulus; GO:0007154 cell communication; GO:0007165 signal transducti…	GO:0005622 intracellular; GO:0005623 cell; GO:0005634 nucleus; GO:0005654 nucleoplasm; GO:0005737 cytoplasm; GO:0005829 cytosol; GO:0031974 membrane-enclosed lumen; GO:0031981 nuclear lumen; GO:0032991 protein-containing complex; GO:0043226 organelle; GO:0043227 membrane-bounded organelle; GO:0043229 intracellular organelle; GO:0043231 intracellular membrane-bounded organelle; GO:0043233 organell…	GO:0003824 catalytic activity; GO:0004842 ubiquitin-protein transferase activity; GO:0016740 transferase activity; GO:0019787 ubiquitin-like protein transferase activity; GO:0034450 ubiquitin-ubiquitin ligase activity; GO:0061630 ubiquitin protein ligase activity; GO:0061659 ubiquitin-like protein ligase activity; GO:0140096 catalytic activity, acting on a protein;	PF00632	HECT-domain (ubiquitin-transferase)	O	KOG0943	Predicted ubiquitin-protein ligase/hyperplastic discs protein, HECT superfamily
O95139	NDUFB6	NADH dehydrogenase [ubiquinone] 1 beta subcomplex subunit 6 OS=Homo sapiens OX=9606 GN=NDUFB6 PE=1 SV=3	9	K	1.599	0.0227363	Up	1	0.000225223	76.605	2	TGYTPDEK(1)LR	2.3433	0.798	0.699			1.231	1.162	cytoplasm	K03962	NDUFB6; NADH dehydrogenase (ubiquinone) 1 beta subcomplex subunit 6	hsa04932 Non-alcoholic fatty liver disease; hsa05016 Huntington disease; hsa00190 Oxidative phosphorylation; hsa05012 Parkinson disease; hsa05010 Alzheimer disease; hsa04723 Retrograde endocannabinoid signaling; hsa04714 Thermogenesis; hsa05022 Pathways of neurodegeneration - multiple diseases; hsa05014 Amyotrophic lateral sclerosis; hsa05020 Prion disease	GO:0006091 generation of precursor metabolites and energy; GO:0006119 oxidative phosphorylation; GO:0006120 mitochondrial electron transport, NADH to ubiquinone; GO:0006139 nucleobase-containing compound metabolic process; GO:0006163 purine nucleotide metabolic process; GO:0006725 cellular aromatic compound metabolic process; GO:0006753 nucleoside phosphate metabolic process; GO:0006793 phosphoru…	GO:0005622 intracellular; GO:0005623 cell; GO:0005634 nucleus; GO:0005654 nucleoplasm; GO:0005737 cytoplasm; GO:0005739 mitochondrion; GO:0005740 mitochondrial envelope; GO:0005743 mitochondrial inner membrane; GO:0005746 mitochondrial respirasome; GO:0005747 mitochondrial respiratory chain complex I; GO:0016020 membrane; GO:0019866 organelle inner membrane; GO:0030964 NADH dehydrogenase complex;…	GO:0003824 catalytic activity; GO:0003954 NADH dehydrogenase activity; GO:0008137 NADH dehydrogenase (ubiquinone) activity; GO:0016491 oxidoreductase activity; GO:0016651 oxidoreductase activity, acting on NAD(P)H; GO:0016655 oxidoreductase activity, acting on NAD(P)H, quinone or similar compound as acceptor; GO:0050136 NADH dehydrogenase (quinone) activity;			C	KOG4633	NADH:ubiquinone oxidoreductase, NDUFB6/B17 subunit
O95140	MFN2	Mitofusin-2 OS=Homo sapiens OX=9606 GN=MFN2 PE=1 SV=3	355	K	3.269	0.00290392	Up	0.88416	4.35084e-05	106.11	2	FEECISQSAVK(0.884)TK(0.116)	-1.2289	0.44		0.388	1.441	1.112	1.507	mitochondria	K06030	MFN2; mitofusin 2 [EC:3.6.5.-]	hsa04621 NOD-like receptor signaling pathway; hsa04137 Mitophagy - animal; hsa05022 Pathways of neurodegeneration - multiple diseases; hsa05012 Parkinson disease	GO:0000045 autophagosome assembly; GO:0006605 protein targeting; GO:0006626 protein targeting to mitochondrion; GO:0006810 transport; GO:0006839 mitochondrial transport; GO:0006886 intracellular protein transport; GO:0006914 autophagy; GO:0006950 response to stress; GO:0006996 organelle organization; GO:0007005 mitochondrion organization; GO:0007006 mitochondrial membrane organization; GO:0007033…	GO:0005622 intracellular; GO:0005623 cell; GO:0005737 cytoplasm; GO:0005739 mitochondrion; GO:0005740 mitochondrial envelope; GO:0005741 mitochondrial outer membrane; GO:0005829 cytosol; GO:0016020 membrane; GO:0016021 integral component of membrane; GO:0019867 outer membrane; GO:0031090 organelle membrane; GO:0031224 intrinsic component of membrane; GO:0031300 intrinsic component of organelle me…	GO:0003824 catalytic activity; GO:0003924 GTPase activity; GO:0005488 binding; GO:0005515 protein binding; GO:0016462 pyrophosphatase activity; GO:0016787 hydrolase activity; GO:0016817 hydrolase activity, acting on acid anhydrides; GO:0016818 hydrolase activity, acting on acid anhydrides, in phosphorus-containing anhydrides; GO:0017111 nucleoside-triphosphatase activity; GO:0019899 enzyme bindin…	PF00350	Dynamin family	U	KOG0448	Mitofusin 1 GTPase, involved in mitochondrila biogenesis
O95140	MFN2	Mitofusin-2 OS=Homo sapiens OX=9606 GN=MFN2 PE=1 SV=3	420	K	2.044	0.000434057	Up	1	5.70926e-05	159.93	2	IK(1)QITEEVER	-0.61213		0.582	0.623	1.194	1.205	1.295	mitochondria	K06030	MFN2; mitofusin 2 [EC:3.6.5.-]	hsa04621 NOD-like receptor signaling pathway; hsa04137 Mitophagy - animal; hsa05022 Pathways of neurodegeneration - multiple diseases; hsa05012 Parkinson disease	GO:0000045 autophagosome assembly; GO:0006605 protein targeting; GO:0006626 protein targeting to mitochondrion; GO:0006810 transport; GO:0006839 mitochondrial transport; GO:0006886 intracellular protein transport; GO:0006914 autophagy; GO:0006950 response to stress; GO:0006996 organelle organization; GO:0007005 mitochondrion organization; GO:0007006 mitochondrial membrane organization; GO:0007033…	GO:0005622 intracellular; GO:0005623 cell; GO:0005737 cytoplasm; GO:0005739 mitochondrion; GO:0005740 mitochondrial envelope; GO:0005741 mitochondrial outer membrane; GO:0005829 cytosol; GO:0016020 membrane; GO:0016021 integral component of membrane; GO:0019867 outer membrane; GO:0031090 organelle membrane; GO:0031224 intrinsic component of membrane; GO:0031300 intrinsic component of organelle me…	GO:0003824 catalytic activity; GO:0003924 GTPase activity; GO:0005488 binding; GO:0005515 protein binding; GO:0016462 pyrophosphatase activity; GO:0016787 hydrolase activity; GO:0016817 hydrolase activity, acting on acid anhydrides; GO:0016818 hydrolase activity, acting on acid anhydrides, in phosphorus-containing anhydrides; GO:0017111 nucleoside-triphosphatase activity; GO:0019899 enzyme bindin…	PF00350	Dynamin family	U	KOG0448	Mitofusin 1 GTPase, involved in mitochondrila biogenesis
O95140	MFN2	Mitofusin-2 OS=Homo sapiens OX=9606 GN=MFN2 PE=1 SV=3	79	K	1.99	0.00263085	Up	0.986039	9.0677e-08	113.66	3	NAELDPVTTEEQVLDVK(0.986)GYLSK(0.014)	-0.93257	0.556		0.677	1.203	1.243	1.235	mitochondria	K06030	MFN2; mitofusin 2 [EC:3.6.5.-]	hsa04621 NOD-like receptor signaling pathway; hsa04137 Mitophagy - animal; hsa05022 Pathways of neurodegeneration - multiple diseases; hsa05012 Parkinson disease	GO:0000045 autophagosome assembly; GO:0006605 protein targeting; GO:0006626 protein targeting to mitochondrion; GO:0006810 transport; GO:0006839 mitochondrial transport; GO:0006886 intracellular protein transport; GO:0006914 autophagy; GO:0006950 response to stress; GO:0006996 organelle organization; GO:0007005 mitochondrion organization; GO:0007006 mitochondrial membrane organization; GO:0007033…	GO:0005622 intracellular; GO:0005623 cell; GO:0005737 cytoplasm; GO:0005739 mitochondrion; GO:0005740 mitochondrial envelope; GO:0005741 mitochondrial outer membrane; GO:0005829 cytosol; GO:0016020 membrane; GO:0016021 integral component of membrane; GO:0019867 outer membrane; GO:0031090 organelle membrane; GO:0031224 intrinsic component of membrane; GO:0031300 intrinsic component of organelle me…	GO:0003824 catalytic activity; GO:0003924 GTPase activity; GO:0005488 binding; GO:0005515 protein binding; GO:0016462 pyrophosphatase activity; GO:0016787 hydrolase activity; GO:0016817 hydrolase activity, acting on acid anhydrides; GO:0016818 hydrolase activity, acting on acid anhydrides, in phosphorus-containing anhydrides; GO:0017111 nucleoside-triphosphatase activity; GO:0019899 enzyme bindin…	PF00350	Dynamin family	U	KOG0448	Mitofusin 1 GTPase, involved in mitochondrila biogenesis
O95155	UBE4B	Ubiquitin conjugation factor E4 B OS=Homo sapiens OX=9606 GN=UBE4B PE=1 SV=1	1169	K	2.018	0.0181284	Up	1	0.00200164	99.855	2	FAK(1)AIADDQR	1.9886	0.508		0.729	1.148	1.381	1.216	cytoplasm,nucleus	K10597	UBE4B; ubiquitin conjugation factor E4 B [EC:2.3.2.27]	hsa04120 Ubiquitin mediated proteolysis; hsa04141 Protein processing in endoplasmic reticulum	GO:0000209 protein polyubiquitination; GO:0003007 heart morphogenesis; GO:0003205 cardiac chamber development; GO:0003206 cardiac chamber morphogenesis; GO:0003208 cardiac ventricle morphogenesis; GO:0003222 ventricular trabecula myocardium morphogenesis; GO:0003229 ventricular cardiac muscle tissue development; GO:0003231 cardiac ventricle development; GO:0006457 protein folding; GO:0006464 cell…	GO:0000151 ubiquitin ligase complex; GO:0005622 intracellular; GO:0005623 cell; GO:0005634 nucleus; GO:0005737 cytoplasm; GO:0032991 protein-containing complex; GO:0043226 organelle; GO:0043227 membrane-bounded organelle; GO:0043229 intracellular organelle; GO:0043231 intracellular membrane-bounded organelle; GO:1902494 catalytic complex; GO:1990234 transferase complex;	GO:0000166 nucleotide binding; GO:0003824 catalytic activity; GO:0004842 ubiquitin-protein transferase activity; GO:0005488 binding; GO:0005515 protein binding; GO:0005524 ATP binding; GO:0008144 drug binding; GO:0016740 transferase activity; GO:0017076 purine nucleotide binding; GO:0019787 ubiquitin-like protein transferase activity; GO:0019899 enzyme binding; GO:0030554 adenyl nucleotide bindin…	PF04564	U-box domain	O	KOG2042	Ubiquitin fusion degradation protein-2
O95155	UBE4B	Ubiquitin conjugation factor E4 B OS=Homo sapiens OX=9606 GN=UBE4B PE=1 SV=1	558	K	1.895	0.0103058	Up	1	4.47498e-05	91.032	2	FGK(1)THPVCNLVASLR	-1.5461	0.746		0.557	1.287	1.198	1.219	cytoplasm,nucleus	K10597	UBE4B; ubiquitin conjugation factor E4 B [EC:2.3.2.27]	hsa04120 Ubiquitin mediated proteolysis; hsa04141 Protein processing in endoplasmic reticulum	GO:0000209 protein polyubiquitination; GO:0003007 heart morphogenesis; GO:0003205 cardiac chamber development; GO:0003206 cardiac chamber morphogenesis; GO:0003208 cardiac ventricle morphogenesis; GO:0003222 ventricular trabecula myocardium morphogenesis; GO:0003229 ventricular cardiac muscle tissue development; GO:0003231 cardiac ventricle development; GO:0006457 protein folding; GO:0006464 cell…	GO:0000151 ubiquitin ligase complex; GO:0005622 intracellular; GO:0005623 cell; GO:0005634 nucleus; GO:0005737 cytoplasm; GO:0032991 protein-containing complex; GO:0043226 organelle; GO:0043227 membrane-bounded organelle; GO:0043229 intracellular organelle; GO:0043231 intracellular membrane-bounded organelle; GO:1902494 catalytic complex; GO:1990234 transferase complex;	GO:0000166 nucleotide binding; GO:0003824 catalytic activity; GO:0004842 ubiquitin-protein transferase activity; GO:0005488 binding; GO:0005515 protein binding; GO:0005524 ATP binding; GO:0008144 drug binding; GO:0016740 transferase activity; GO:0017076 purine nucleotide binding; GO:0019787 ubiquitin-like protein transferase activity; GO:0019899 enzyme binding; GO:0030554 adenyl nucleotide bindin…	PF04564	U-box domain	O	KOG2042	Ubiquitin fusion degradation protein-2
O95155	UBE4B	Ubiquitin conjugation factor E4 B OS=Homo sapiens OX=9606 GN=UBE4B PE=1 SV=1	1217	K	1.634	0.0057665	Up	1	5.6376e-05	130.31	2	VEEIVAK(1)NAR	0.34815	0.729	0.794	0.747	1.105	1.456	1.148	cytoplasm,nucleus	K10597	UBE4B; ubiquitin conjugation factor E4 B [EC:2.3.2.27]	hsa04120 Ubiquitin mediated proteolysis; hsa04141 Protein processing in endoplasmic reticulum	GO:0000209 protein polyubiquitination; GO:0003007 heart morphogenesis; GO:0003205 cardiac chamber development; GO:0003206 cardiac chamber morphogenesis; GO:0003208 cardiac ventricle morphogenesis; GO:0003222 ventricular trabecula myocardium morphogenesis; GO:0003229 ventricular cardiac muscle tissue development; GO:0003231 cardiac ventricle development; GO:0006457 protein folding; GO:0006464 cell…	GO:0000151 ubiquitin ligase complex; GO:0005622 intracellular; GO:0005623 cell; GO:0005634 nucleus; GO:0005737 cytoplasm; GO:0032991 protein-containing complex; GO:0043226 organelle; GO:0043227 membrane-bounded organelle; GO:0043229 intracellular organelle; GO:0043231 intracellular membrane-bounded organelle; GO:1902494 catalytic complex; GO:1990234 transferase complex;	GO:0000166 nucleotide binding; GO:0003824 catalytic activity; GO:0004842 ubiquitin-protein transferase activity; GO:0005488 binding; GO:0005515 protein binding; GO:0005524 ATP binding; GO:0008144 drug binding; GO:0016740 transferase activity; GO:0017076 purine nucleotide binding; GO:0019787 ubiquitin-like protein transferase activity; GO:0019899 enzyme binding; GO:0030554 adenyl nucleotide bindin…	PF04564	U-box domain	O	KOG2042	Ubiquitin fusion degradation protein-2
O95155	UBE4B	Ubiquitin conjugation factor E4 B OS=Homo sapiens OX=9606 GN=UBE4B PE=1 SV=1	1058	K	1.686	6.92099e-05	Up	1	0.00348197	107.08	2	NK(1)EQWDQLPR	-2.0561	0.707	0.773	0.75	1.281	1.215	1.264	cytoplasm,nucleus	K10597	UBE4B; ubiquitin conjugation factor E4 B [EC:2.3.2.27]	hsa04120 Ubiquitin mediated proteolysis; hsa04141 Protein processing in endoplasmic reticulum	GO:0000209 protein polyubiquitination; GO:0003007 heart morphogenesis; GO:0003205 cardiac chamber development; GO:0003206 cardiac chamber morphogenesis; GO:0003208 cardiac ventricle morphogenesis; GO:0003222 ventricular trabecula myocardium morphogenesis; GO:0003229 ventricular cardiac muscle tissue development; GO:0003231 cardiac ventricle development; GO:0006457 protein folding; GO:0006464 cell…	GO:0000151 ubiquitin ligase complex; GO:0005622 intracellular; GO:0005623 cell; GO:0005634 nucleus; GO:0005737 cytoplasm; GO:0032991 protein-containing complex; GO:0043226 organelle; GO:0043227 membrane-bounded organelle; GO:0043229 intracellular organelle; GO:0043231 intracellular membrane-bounded organelle; GO:1902494 catalytic complex; GO:1990234 transferase complex;	GO:0000166 nucleotide binding; GO:0003824 catalytic activity; GO:0004842 ubiquitin-protein transferase activity; GO:0005488 binding; GO:0005515 protein binding; GO:0005524 ATP binding; GO:0008144 drug binding; GO:0016740 transferase activity; GO:0017076 purine nucleotide binding; GO:0019787 ubiquitin-like protein transferase activity; GO:0019899 enzyme binding; GO:0030554 adenyl nucleotide bindin…	PF04564	U-box domain	O	KOG2042	Ubiquitin fusion degradation protein-2
O95155	UBE4B	Ubiquitin conjugation factor E4 B OS=Homo sapiens OX=9606 GN=UBE4B PE=1 SV=1	801	K	1.935	0.000490185	Up	1	8.04752e-21	149.02	2	NNESQWK(1)DSPLATR	-1.987	0.738	0.684	0.621	1.424	1.275	1.255	cytoplasm,nucleus	K10597	UBE4B; ubiquitin conjugation factor E4 B [EC:2.3.2.27]	hsa04120 Ubiquitin mediated proteolysis; hsa04141 Protein processing in endoplasmic reticulum	GO:0000209 protein polyubiquitination; GO:0003007 heart morphogenesis; GO:0003205 cardiac chamber development; GO:0003206 cardiac chamber morphogenesis; GO:0003208 cardiac ventricle morphogenesis; GO:0003222 ventricular trabecula myocardium morphogenesis; GO:0003229 ventricular cardiac muscle tissue development; GO:0003231 cardiac ventricle development; GO:0006457 protein folding; GO:0006464 cell…	GO:0000151 ubiquitin ligase complex; GO:0005622 intracellular; GO:0005623 cell; GO:0005634 nucleus; GO:0005737 cytoplasm; GO:0032991 protein-containing complex; GO:0043226 organelle; GO:0043227 membrane-bounded organelle; GO:0043229 intracellular organelle; GO:0043231 intracellular membrane-bounded organelle; GO:1902494 catalytic complex; GO:1990234 transferase complex;	GO:0000166 nucleotide binding; GO:0003824 catalytic activity; GO:0004842 ubiquitin-protein transferase activity; GO:0005488 binding; GO:0005515 protein binding; GO:0005524 ATP binding; GO:0008144 drug binding; GO:0016740 transferase activity; GO:0017076 purine nucleotide binding; GO:0019787 ubiquitin-like protein transferase activity; GO:0019899 enzyme binding; GO:0030554 adenyl nucleotide bindin…	PF04564	U-box domain	O	KOG2042	Ubiquitin fusion degradation protein-2
O95155	UBE4B	Ubiquitin conjugation factor E4 B OS=Homo sapiens OX=9606 GN=UBE4B PE=1 SV=1	1203	K	1.605	0.00254009	Up	0.973574	0.00247835	86.205	2	STIAIEK(0.974)FK(0.026)	0.70512	0.788	0.768	0.829		1.206	1.346	cytoplasm,nucleus	K10597	UBE4B; ubiquitin conjugation factor E4 B [EC:2.3.2.27]	hsa04120 Ubiquitin mediated proteolysis; hsa04141 Protein processing in endoplasmic reticulum	GO:0000209 protein polyubiquitination; GO:0003007 heart morphogenesis; GO:0003205 cardiac chamber development; GO:0003206 cardiac chamber morphogenesis; GO:0003208 cardiac ventricle morphogenesis; GO:0003222 ventricular trabecula myocardium morphogenesis; GO:0003229 ventricular cardiac muscle tissue development; GO:0003231 cardiac ventricle development; GO:0006457 protein folding; GO:0006464 cell…	GO:0000151 ubiquitin ligase complex; GO:0005622 intracellular; GO:0005623 cell; GO:0005634 nucleus; GO:0005737 cytoplasm; GO:0032991 protein-containing complex; GO:0043226 organelle; GO:0043227 membrane-bounded organelle; GO:0043229 intracellular organelle; GO:0043231 intracellular membrane-bounded organelle; GO:1902494 catalytic complex; GO:1990234 transferase complex;	GO:0000166 nucleotide binding; GO:0003824 catalytic activity; GO:0004842 ubiquitin-protein transferase activity; GO:0005488 binding; GO:0005515 protein binding; GO:0005524 ATP binding; GO:0008144 drug binding; GO:0016740 transferase activity; GO:0017076 purine nucleotide binding; GO:0019787 ubiquitin-like protein transferase activity; GO:0019899 enzyme binding; GO:0030554 adenyl nucleotide bindin…	PF04564	U-box domain	O	KOG2042	Ubiquitin fusion degradation protein-2
O95155	UBE4B	Ubiquitin conjugation factor E4 B OS=Homo sapiens OX=9606 GN=UBE4B PE=1 SV=1	951	K	2.392	0.000155237	Up	1	8.11737e-09	133.47	3	TQK(1)FFEMIENHPLSTK	0.92755	0.545	0.629	0.591	1.5	1.439	1.282	cytoplasm,nucleus	K10597	UBE4B; ubiquitin conjugation factor E4 B [EC:2.3.2.27]	hsa04120 Ubiquitin mediated proteolysis; hsa04141 Protein processing in endoplasmic reticulum	GO:0000209 protein polyubiquitination; GO:0003007 heart morphogenesis; GO:0003205 cardiac chamber development; GO:0003206 cardiac chamber morphogenesis; GO:0003208 cardiac ventricle morphogenesis; GO:0003222 ventricular trabecula myocardium morphogenesis; GO:0003229 ventricular cardiac muscle tissue development; GO:0003231 cardiac ventricle development; GO:0006457 protein folding; GO:0006464 cell…	GO:0000151 ubiquitin ligase complex; GO:0005622 intracellular; GO:0005623 cell; GO:0005634 nucleus; GO:0005737 cytoplasm; GO:0032991 protein-containing complex; GO:0043226 organelle; GO:0043227 membrane-bounded organelle; GO:0043229 intracellular organelle; GO:0043231 intracellular membrane-bounded organelle; GO:1902494 catalytic complex; GO:1990234 transferase complex;	GO:0000166 nucleotide binding; GO:0003824 catalytic activity; GO:0004842 ubiquitin-protein transferase activity; GO:0005488 binding; GO:0005515 protein binding; GO:0005524 ATP binding; GO:0008144 drug binding; GO:0016740 transferase activity; GO:0017076 purine nucleotide binding; GO:0019787 ubiquitin-like protein transferase activity; GO:0019899 enzyme binding; GO:0030554 adenyl nucleotide bindin…	PF04564	U-box domain	O	KOG2042	Ubiquitin fusion degradation protein-2
O95197	RTN3	Reticulon-3 OS=Homo sapiens OX=9606 GN=RTN3 PE=1 SV=2	998	K	3.046	0.000176279	Up	1	4.84005e-06	112.7	3	YK(1)TQIDHYVGIAR	0.2903	0.466	0.449	0.572	1.494	1.426	1.609	plasma membrane	K20723	RTN3; reticulon-3	hsa05010 Alzheimer disease	GO:0006996 organelle organization; GO:0007029 endoplasmic reticulum organization; GO:0009987 cellular process; GO:0010256 endomembrane system organization; GO:0016043 cellular component organization; GO:0022607 cellular component assembly; GO:0044085 cellular component biogenesis; GO:0071786 endoplasmic reticulum tubular network organization; GO:0071787 endoplasmic reticulum tubular network forma…	GO:0005576 extracellular region; GO:0005615 extracellular space; GO:0005622 intracellular; GO:0005623 cell; GO:0005737 cytoplasm; GO:0005783 endoplasmic reticulum; GO:0005789 endoplasmic reticulum membrane; GO:0005886 plasma membrane; GO:0012505 endomembrane system; GO:0016020 membrane; GO:0031984 organelle subcompartment; GO:0042175 nuclear outer membrane-endoplasmic reticulum membrane network; …				U	KOG1792	Reticulon
O95235	KIF20A	Kinesin-like protein KIF20A OS=Homo sapiens OX=9606 GN=KIF20A PE=1 SV=1	425	K	1.51	0.00514888	Up	1	4.15583e-08	115.35	3	LK(1)EAGNINTSLHTLGR	4.5451	0.852	0.79	0.731	1.163	1.332	1.089	cytoplasm,nucleus	K10402			GO:0000226 microtubule cytoskeleton organization; GO:0000278 mitotic cell cycle; GO:0000281 mitotic cytokinesis; GO:0000910 cytokinesis; GO:0000920 septum digestion after cytokinesis; GO:0001578 microtubule bundle formation; GO:0006810 transport; GO:0006928 movement of cell or subcellular component; GO:0006996 organelle organization; GO:0007010 cytoskeleton organization; GO:0007017 microtubule-ba…	GO:0005576 extracellular region; GO:0005622 intracellular; GO:0005623 cell; GO:0005634 nucleus; GO:0005654 nucleoplasm; GO:0005737 cytoplasm; GO:0005794 Golgi apparatus; GO:0005819 spindle; GO:0005856 cytoskeleton; GO:0005871 kinesin complex; GO:0005875 microtubule associated complex; GO:0005886 plasma membrane; GO:0012505 endomembrane system; GO:0015630 microtubule cytoskeleton; GO:0016020 membr…	GO:0003774 motor activity; GO:0003777 microtubule motor activity; GO:0003824 catalytic activity; GO:0005215 transporter activity; GO:0005488 binding; GO:0005515 protein binding; GO:0016462 pyrophosphatase activity; GO:0016787 hydrolase activity; GO:0016817 hydrolase activity, acting on acid anhydrides; GO:0016818 hydrolase activity, acting on acid anhydrides, in phosphorus-containing anhydrides; …	PF00225	Kinesin motor domain	Z	KOG0247	Kinesin-like protein
O95297	MPZL1	Myelin protein zero-like protein 1 OS=Homo sapiens OX=9606 GN=MPZL1 PE=1 SV=1	257	K	1.544	0.00236459	Up	1	1.21872e-28	176.97	2	INK(1)SESVVYADIR	-2.012	0.771	0.869	0.785	1.246	1.139	1.359	plasma membrane	K06770	MPZ; myelin protein zero	hsa04514 Cell adhesion molecules	GO:0007154 cell communication; GO:0007165 signal transduction; GO:0007166 cell surface receptor signaling pathway; GO:0007167 enzyme linked receptor protein signaling pathway; GO:0007169 transmembrane receptor protein tyrosine kinase signaling pathway; GO:0007267 cell-cell signaling; GO:0009987 cellular process; GO:0023052 signaling; GO:0050789 regulation of biological process; GO:0050794 regulat…	GO:0005623 cell; GO:0005886 plasma membrane; GO:0005887 integral component of plasma membrane; GO:0016020 membrane; GO:0016021 integral component of membrane; GO:0031224 intrinsic component of membrane; GO:0031226 intrinsic component of plasma membrane; GO:0071944 cell periphery;	GO:0005198 structural molecule activity;	PF07686	Immunoglobulin V-set domain
O95340	PAPSS2	Bifunctional 3'-phosphoadenosine 5'-phosphosulfate synthase 2 OS=Homo sapiens OX=9606 GN=PAPSS2 PE=1 SV=2	233	K	1.529	0.00314761	Up	1	6.00308e-09	115.79	3	DIHELFVPENK(1)LDHVR	0.060186	0.864	0.778	0.695	1.243	1.143	1.187	cytoplasm,nucleus	K13811	PAPSS; 3'-phosphoadenosine 5'-phosphosulfate synthase [EC:2.7.7.4 2.7.1.25]	hsa00450 Selenocompound metabolism; hsa00920 Sulfur metabolism; hsa00230 Purine metabolism; hsa01100 Metabolic pathways	GO:0000103 sulfate assimilation; GO:0001501 skeletal system development; GO:0006082 organic acid metabolic process; GO:0006139 nucleobase-containing compound metabolic process; GO:0006163 purine nucleotide metabolic process; GO:0006164 purine nucleotide biosynthetic process; GO:0006725 cellular aromatic compound metabolic process; GO:0006753 nucleoside phosphate metabolic process; GO:0006790 sulf…	GO:0005622 intracellular; GO:0005623 cell; GO:0005737 cytoplasm; GO:0005829 cytosol;	GO:0003824 catalytic activity; GO:0004020 adenylylsulfate kinase activity; GO:0004779 sulfate adenylyltransferase activity; GO:0004781 sulfate adenylyltransferase (ATP) activity; GO:0016301 kinase activity; GO:0016740 transferase activity; GO:0016772 transferase activity, transferring phosphorus-containing groups; GO:0016773 phosphotransferase activity, alcohol group as acceptor; GO:0016779 nucle…	PF01583; PF14306; PF01747	Adenylylsulphate kinase; PUA-like domain; ATP-sulfurylase	F	KOG4238	Bifunctional ATP sulfurylase/adenosine 5'-phosphosulfate kinase
O95373	IPO7	Importin-7 OS=Homo sapiens OX=9606 GN=IPO7 PE=1 SV=1	990	K	1.536	0.00251059	Up	1	1.67325e-05	94.507	2	K(1)QLQDIATLADQR	-0.45524	0.771	0.735	0.85	1.317	1.125	1.176	cytoplasm	K20223			GO:0000079 regulation of cyclin-dependent protein serine/threonine kinase activity; GO:0001932 regulation of protein phosphorylation; GO:0001933 negative regulation of protein phosphorylation; GO:0002376 immune system process; GO:0006469 negative regulation of protein kinase activity; GO:0006606 protein import into nucleus; GO:0006810 transport; GO:0006886 intracellular protein transport; GO:0006…	GO:0005622 intracellular; GO:0005623 cell; GO:0005634 nucleus; GO:0005635 nuclear envelope; GO:0005643 nuclear pore; GO:0005654 nucleoplasm; GO:0005737 cytoplasm; GO:0005829 cytosol; GO:0012505 endomembrane system; GO:0031967 organelle envelope; GO:0031974 membrane-enclosed lumen; GO:0031975 envelope; GO:0031981 nuclear lumen; GO:0032991 protein-containing complex; GO:0043226 organelle; GO:004322…	GO:0005215 transporter activity; GO:0005488 binding; GO:0005515 protein binding; GO:0008536 Ran GTPase binding; GO:0017016 Ras GTPase binding; GO:0019899 enzyme binding; GO:0030234 enzyme regulator activity; GO:0030695 GTPase regulator activity; GO:0031267 small GTPase binding; GO:0042393 histone binding; GO:0046332 SMAD binding; GO:0051020 GTPase binding; GO:0060589 nucleoside-triphosphatase reg…			UY	KOG1991	Nuclear transport receptor RANBP7/RANBP8 (importin beta superfamily)
O95376	ARIH2	E3 ubiquitin-protein ligase ARIH2 OS=Homo sapiens OX=9606 GN=ARIH2 PE=1 SV=1	377	K	1.611	0.00295737	Up	1	2.64547e-05	80.128	3	WENHNK(1)SLQLEAQTYQR	0.4464	0.84	0.709	0.743	1.187	1.142	1.363	nucleus	K11969			GO:0000209 protein polyubiquitination; GO:0002376 immune system process; GO:0002520 immune system development; GO:0006464 cellular protein modification process; GO:0006508 proteolysis; GO:0006511 ubiquitin-dependent protein catabolic process; GO:0006807 nitrogen compound metabolic process; GO:0007275 multicellular organism development; GO:0008152 metabolic process; GO:0008283 cell population prol…	GO:0000151 ubiquitin ligase complex; GO:0005622 intracellular; GO:0005623 cell; GO:0005634 nucleus; GO:0005654 nucleoplasm; GO:0005737 cytoplasm; GO:0031974 membrane-enclosed lumen; GO:0031981 nuclear lumen; GO:0032991 protein-containing complex; GO:0043226 organelle; GO:0043227 membrane-bounded organelle; GO:0043229 intracellular organelle; GO:0043231 intracellular membrane-bounded organelle; GO…	GO:0003824 catalytic activity; GO:0004842 ubiquitin-protein transferase activity; GO:0005488 binding; GO:0005515 protein binding; GO:0008270 zinc ion binding; GO:0016740 transferase activity; GO:0019787 ubiquitin-like protein transferase activity; GO:0019899 enzyme binding; GO:0031624 ubiquitin conjugating enzyme binding; GO:0043167 ion binding; GO:0043169 cation binding; GO:0044390 ubiquitin-lik…	PF01485	IBR domain	O	KOG1812	Predicted E3 ubiquitin ligase
O95456	PSMG1	Proteasome assembly chaperone 1 OS=Homo sapiens OX=9606 GN=PSMG1 PE=1 SV=1	11	K	1.565	0.000984638	Up	1	3.03229e-35	195.8	2	AATFFGEVVK(1)APCR	4.588	0.804	0.713	0.781	1.143	1.288	1.165	cytoplasm	K11875			GO:0007275 multicellular organism development; GO:0007399 nervous system development; GO:0007417 central nervous system development; GO:0007420 brain development; GO:0008283 cell population proliferation; GO:0009987 cellular process; GO:0016043 cellular component organization; GO:0021534 cell proliferation in hindbrain; GO:0021924 cell proliferation in external granule layer; GO:0021930 cerebella…	GO:0005622 intracellular; GO:0005623 cell; GO:0005634 nucleus; GO:0005654 nucleoplasm; GO:0005737 cytoplasm; GO:0005783 endoplasmic reticulum; GO:0005794 Golgi apparatus; GO:0005829 cytosol; GO:0012505 endomembrane system; GO:0031974 membrane-enclosed lumen; GO:0031981 nuclear lumen; GO:0043226 organelle; GO:0043227 membrane-bounded organelle; GO:0043229 intracellular organelle; GO:0043231 intrac…	GO:0005488 binding; GO:0044877 protein-containing complex binding; GO:0070628 proteasome binding;
O95470	SGPL1	Sphingosine-1-phosphate lyase 1 OS=Homo sapiens OX=9606 GN=SGPL1 PE=1 SV=3	131	K	2.297	0.000408679	Up	1	1.08114e-09	96.313	2	LK(1)EYSSMDAFWQEGR	2.7428	0.584	0.597	0.668	1.353	1.296	1.599	cytoplasm	K01634	SGPL1; sphinganine-1-phosphate aldolase [EC:4.1.2.27]	hsa00600 Sphingolipid metabolism; hsa04071 Sphingolipid signaling pathway; hsa01100 Metabolic pathways	GO:0000003 reproduction; GO:0001501 skeletal system development; GO:0001553 luteinization; GO:0001568 blood vessel development; GO:0001570 vasculogenesis; GO:0001655 urogenital system development; GO:0001667 ameboidal-type cell migration; GO:0001822 kidney development; GO:0001944 vasculature development; GO:0002376 immune system process; GO:0002520 immune system development; GO:0003006 developmen…	GO:0005622 intracellular; GO:0005623 cell; GO:0005737 cytoplasm; GO:0005783 endoplasmic reticulum; GO:0005789 endoplasmic reticulum membrane; GO:0012505 endomembrane system; GO:0016020 membrane; GO:0016021 integral component of membrane; GO:0030176 integral component of endoplasmic reticulum membrane; GO:0031224 intrinsic component of membrane; GO:0031227 intrinsic component of endoplasmic reticu…	GO:0003824 catalytic activity; GO:0008117 sphinganine-1-phosphate aldolase activity; GO:0016829 lyase activity; GO:0016830 carbon-carbon lyase activity; GO:0016832 aldehyde-lyase activity;	PF00282	Pyridoxal-dependent decarboxylase conserved domain	E	KOG1383	Glutamate decarboxylase/sphingosine phosphate lyase
O95551	TDP2	Tyrosyl-DNA phosphodiesterase 2 OS=Homo sapiens OX=9606 GN=TDP2 PE=1 SV=1	82	K	1.758	0.013712	Up	1	3.57239e-99	204.22	3	RPETISEPK(1)TYVDLTNEETTDSTTSK	4.3224	0.921	0.589	0.661	1.363	1.227	1.227	nucleus	K19619			GO:0006139 nucleobase-containing compound metabolic process; GO:0006259 DNA metabolic process; GO:0006281 DNA repair; GO:0006302 double-strand break repair; GO:0006725 cellular aromatic compound metabolic process; GO:0006807 nitrogen compound metabolic process; GO:0006950 response to stress; GO:0006974 cellular response to DNA damage stimulus; GO:0007154 cell communication; GO:0007165 signal tran…	GO:0005622 intracellular; GO:0005623 cell; GO:0005634 nucleus; GO:0005654 nucleoplasm; GO:0005730 nucleolus; GO:0005737 cytoplasm; GO:0016234 inclusion body; GO:0016235 aggresome; GO:0016604 nuclear body; GO:0016605 PML body; GO:0031974 membrane-enclosed lumen; GO:0031981 nuclear lumen; GO:0043226 organelle; GO:0043227 membrane-bounded organelle; GO:0043228 non-membrane-bounded organelle; GO:0043…	GO:0000287 magnesium ion binding; GO:0003676 nucleic acid binding; GO:0003677 DNA binding; GO:0003697 single-stranded DNA binding; GO:0003712 transcription coregulator activity; GO:0003714 transcription corepressor activity; GO:0003824 catalytic activity; GO:0004518 nuclease activity; GO:0004519 endonuclease activity; GO:0005488 binding; GO:0008081 phosphoric diester hydrolase activity; GO:001678…	PF03372	Endonuclease/Exonuclease/phosphatase family	L	KOG2756	Predicted Mg2+-dependent phosphodiesterase TTRAP
O95602	POLR1A	DNA-directed RNA polymerase I subunit RPA1 OS=Homo sapiens OX=9606 GN=POLR1A PE=1 SV=2	252	K	1.559	0.000822048	Up	1	1.39071e-44	218.12	2	DSEPLGIEEAQIGK(1)R	-0.98737	0.764	0.737	0.819	1.153	1.165	1.298	mitochondria	K02999	RPA1; DNA-directed RNA polymerase I subunit RPA1 [EC:2.7.7.6]	hsa03020 RNA polymerase	GO:0006139 nucleobase-containing compound metabolic process; GO:0006351 transcription, DNA-templated; GO:0006352 DNA-templated transcription, initiation; GO:0006353 DNA-templated transcription, termination; GO:0006360 transcription by RNA polymerase I; GO:0006361 transcription initiation from RNA polymerase I promoter; GO:0006363 termination of RNA polymerase I transcription; GO:0006725 cellular …	GO:0000428 DNA-directed RNA polymerase complex; GO:0005622 intracellular; GO:0005623 cell; GO:0005634 nucleus; GO:0005654 nucleoplasm; GO:0005730 nucleolus; GO:0005736 RNA polymerase I complex; GO:0030880 RNA polymerase complex; GO:0031974 membrane-enclosed lumen; GO:0031981 nuclear lumen; GO:0032991 protein-containing complex; GO:0043226 organelle; GO:0043227 membrane-bounded organelle; GO:00432…	GO:0001054 RNA polymerase I activity; GO:0003682 chromatin binding; GO:0003824 catalytic activity; GO:0003899 DNA-directed 5'-3' RNA polymerase activity; GO:0005488 binding; GO:0016740 transferase activity; GO:0016772 transferase activity, transferring phosphorus-containing groups; GO:0016779 nucleotidyltransferase activity; GO:0034062 5'-3' RNA polymerase activity; GO:0097747 RNA polymerase acti…	PF04997; PF00623; PF04983; PF05000; PF04998	RNA polymerase Rpb1, domain 1; RNA polymerase Rpb1, domain 2; RNA polymerase Rpb1, domain 3; RNA polymerase Rpb1, domain 4; RNA polymerase Rpb1, domain 5	K	KOG0262	RNA polymerase I, large subunit
O95602	POLR1A	DNA-directed RNA polymerase I subunit RPA1 OS=Homo sapiens OX=9606 GN=POLR1A PE=1 SV=2	573	K	1.716	0.00117283	Up	1	0.00769519	87.251	2	ILPEEK(1)VLR	-0.51716	0.689	0.685	0.806	1.231	1.173	1.337	mitochondria	K02999	RPA1; DNA-directed RNA polymerase I subunit RPA1 [EC:2.7.7.6]	hsa03020 RNA polymerase	GO:0006139 nucleobase-containing compound metabolic process; GO:0006351 transcription, DNA-templated; GO:0006352 DNA-templated transcription, initiation; GO:0006353 DNA-templated transcription, termination; GO:0006360 transcription by RNA polymerase I; GO:0006361 transcription initiation from RNA polymerase I promoter; GO:0006363 termination of RNA polymerase I transcription; GO:0006725 cellular …	GO:0000428 DNA-directed RNA polymerase complex; GO:0005622 intracellular; GO:0005623 cell; GO:0005634 nucleus; GO:0005654 nucleoplasm; GO:0005730 nucleolus; GO:0005736 RNA polymerase I complex; GO:0030880 RNA polymerase complex; GO:0031974 membrane-enclosed lumen; GO:0031981 nuclear lumen; GO:0032991 protein-containing complex; GO:0043226 organelle; GO:0043227 membrane-bounded organelle; GO:00432…	GO:0001054 RNA polymerase I activity; GO:0003682 chromatin binding; GO:0003824 catalytic activity; GO:0003899 DNA-directed 5'-3' RNA polymerase activity; GO:0005488 binding; GO:0016740 transferase activity; GO:0016772 transferase activity, transferring phosphorus-containing groups; GO:0016779 nucleotidyltransferase activity; GO:0034062 5'-3' RNA polymerase activity; GO:0097747 RNA polymerase acti…	PF04997; PF00623; PF04983; PF05000; PF04998	RNA polymerase Rpb1, domain 1; RNA polymerase Rpb1, domain 2; RNA polymerase Rpb1, domain 3; RNA polymerase Rpb1, domain 4; RNA polymerase Rpb1, domain 5	K	KOG0262	RNA polymerase I, large subunit
O95602	POLR1A	DNA-directed RNA polymerase I subunit RPA1 OS=Homo sapiens OX=9606 GN=POLR1A PE=1 SV=2	350	K	2.714	3.64273e-05	Up	1	2.1514e-22	121.23	3	LLALMAQEQK(1)LPEEVATPTTDEEK	-2.9095	0.464	0.492		1.301	1.273	1.318	mitochondria	K02999	RPA1; DNA-directed RNA polymerase I subunit RPA1 [EC:2.7.7.6]	hsa03020 RNA polymerase	GO:0006139 nucleobase-containing compound metabolic process; GO:0006351 transcription, DNA-templated; GO:0006352 DNA-templated transcription, initiation; GO:0006353 DNA-templated transcription, termination; GO:0006360 transcription by RNA polymerase I; GO:0006361 transcription initiation from RNA polymerase I promoter; GO:0006363 termination of RNA polymerase I transcription; GO:0006725 cellular …	GO:0000428 DNA-directed RNA polymerase complex; GO:0005622 intracellular; GO:0005623 cell; GO:0005634 nucleus; GO:0005654 nucleoplasm; GO:0005730 nucleolus; GO:0005736 RNA polymerase I complex; GO:0030880 RNA polymerase complex; GO:0031974 membrane-enclosed lumen; GO:0031981 nuclear lumen; GO:0032991 protein-containing complex; GO:0043226 organelle; GO:0043227 membrane-bounded organelle; GO:00432…	GO:0001054 RNA polymerase I activity; GO:0003682 chromatin binding; GO:0003824 catalytic activity; GO:0003899 DNA-directed 5'-3' RNA polymerase activity; GO:0005488 binding; GO:0016740 transferase activity; GO:0016772 transferase activity, transferring phosphorus-containing groups; GO:0016779 nucleotidyltransferase activity; GO:0034062 5'-3' RNA polymerase activity; GO:0097747 RNA polymerase acti…	PF04997; PF00623; PF04983; PF05000; PF04998	RNA polymerase Rpb1, domain 1; RNA polymerase Rpb1, domain 2; RNA polymerase Rpb1, domain 3; RNA polymerase Rpb1, domain 4; RNA polymerase Rpb1, domain 5	K	KOG0262	RNA polymerase I, large subunit
O95630	STAMBP	STAM-binding protein OS=Homo sapiens OX=9606 GN=STAMBP PE=1 SV=1	107	K	1.782	0.00102878	Up	1	9.43874e-05	133.76	2	AEELK(1)AELLK	-0.95446	0.671	0.723	0.734	1.256	1.134	1.402	cytoplasm,nucleus	K11866	STAMBP; STAM-binding protein [EC:3.4.19.12]	hsa04144 Endocytosis	GO:0000278 mitotic cell cycle; GO:0000281 mitotic cytokinesis; GO:0000910 cytokinesis; GO:0006464 cellular protein modification process; GO:0006508 proteolysis; GO:0006807 nitrogen compound metabolic process; GO:0007049 cell cycle; GO:0007154 cell communication; GO:0007165 signal transduction; GO:0007259 receptor signaling pathway via JAK-STAT; GO:0008152 metabolic process; GO:0008284 positive re…	GO:0005622 intracellular; GO:0005623 cell; GO:0005634 nucleus; GO:0005654 nucleoplasm; GO:0005737 cytoplasm; GO:0005768 endosome; GO:0005769 early endosome; GO:0005829 cytosol; GO:0005886 plasma membrane; GO:0012505 endomembrane system; GO:0016020 membrane; GO:0031410 cytoplasmic vesicle; GO:0031974 membrane-enclosed lumen; GO:0031981 nuclear lumen; GO:0031982 vesicle; GO:0032153 cell division si…	GO:0003824 catalytic activity; GO:0004843 thiol-dependent ubiquitin-specific protease activity; GO:0005488 binding; GO:0005515 protein binding; GO:0008233 peptidase activity; GO:0008234 cysteine-type peptidase activity; GO:0016787 hydrolase activity; GO:0019783 ubiquitin-like protein-specific protease activity; GO:0019904 protein domain specific binding; GO:0036459 thiol-dependent ubiquitinyl hyd…	PF08969	Domain of unknown function (DUF1873)	O	KOG2880	SMAD6 interacting protein AMSH, contains JAB/MPN/Mov34 domain
O95674	CDS2	Phosphatidate cytidylyltransferase 2 OS=Homo sapiens OX=9606 GN=CDS2 PE=1 SV=1	253	K	1.767	0.00253929	Up	0.999996	0.00401369	85.716	2	TPLIK(1)LSPK	0.9186	0.737	0.802	0.761	1.262		1.448	plasma membrane	K00981	E2.7.7.41; phosphatidate cytidylyltransferase [EC:2.7.7.41]	hsa04070 Phosphatidylinositol signaling system; hsa00564 Glycerophospholipid metabolism; hsa01100 Metabolic pathways	GO:0006139 nucleobase-containing compound metabolic process; GO:0006220 pyrimidine nucleotide metabolic process; GO:0006221 pyrimidine nucleotide biosynthetic process; GO:0006629 lipid metabolic process; GO:0006644 phospholipid metabolic process; GO:0006650 glycerophospholipid metabolic process; GO:0006655 phosphatidylglycerol biosynthetic process; GO:0006725 cellular aromatic compound metabolic …	GO:0005622 intracellular; GO:0005623 cell; GO:0005737 cytoplasm; GO:0005739 mitochondrion; GO:0005740 mitochondrial envelope; GO:0005743 mitochondrial inner membrane; GO:0005783 endoplasmic reticulum; GO:0005789 endoplasmic reticulum membrane; GO:0012505 endomembrane system; GO:0016020 membrane; GO:0019866 organelle inner membrane; GO:0031090 organelle membrane; GO:0031966 mitochondrial membrane;…	GO:0003824 catalytic activity; GO:0004605 phosphatidate cytidylyltransferase activity; GO:0016740 transferase activity; GO:0016772 transferase activity, transferring phosphorus-containing groups; GO:0016779 nucleotidyltransferase activity; GO:0070567 cytidylyltransferase activity;			I	KOG1440	CDP-diacylglycerol synthase
P34932	HSPA4	Heat shock 70 kDa protein 4 OS=Homo sapiens OX=9606 GN=HSPA4 PE=1 SV=4	388	K	1.748	0.00263921	Up	1	4.2887e-26	236.23	2	GCALQCAILSPAFK(1)VR	-0.78893	0.738	0.653	0.774	1.352	1.333	1.1	cytoplasm	K09489	HSPA4; heat shock 70kDa protein 4	hsa04612 Antigen processing and presentation; hsa04530 Tight junction	GO:0006605 protein targeting; GO:0006626 protein targeting to mitochondrion; GO:0006810 transport; GO:0006839 mitochondrial transport; GO:0006886 intracellular protein transport; GO:0006950 response to stress; GO:0006986 response to unfolded protein; GO:0006996 organelle organization; GO:0007005 mitochondrion organization; GO:0007006 mitochondrial membrane organization; GO:0008104 protein localiz…	GO:0005576 extracellular region; GO:0005615 extracellular space; GO:0005622 intracellular; GO:0005623 cell; GO:0005737 cytoplasm; GO:0005829 cytosol; GO:0031982 vesicle; GO:0043226 organelle; GO:0043227 membrane-bounded organelle; GO:0043230 extracellular organelle; GO:0070062 extracellular exosome; GO:1903561 extracellular vesicle;	GO:0000166 nucleotide binding; GO:0005488 binding; GO:0005524 ATP binding; GO:0008144 drug binding; GO:0017076 purine nucleotide binding; GO:0030554 adenyl nucleotide binding; GO:0032553 ribonucleotide binding; GO:0032555 purine ribonucleotide binding; GO:0032559 adenyl ribonucleotide binding; GO:0035639 purine ribonucleoside triphosphate binding; GO:0036094 small molecule binding; GO:0043167 ion…			O	KOG0103	Molecular chaperones HSP105/HSP110/SSE1, HSP70 superfamily
O95785	WIZ	Protein Wiz OS=Homo sapiens OX=9606 GN=WIZ PE=1 SV=2	1560	K	2.779	0.000703447	Up	1	4.55351e-42	141.87	2	GGEDTNDLQQK(1)LEEVR	0.49053	0.568	0.464	0.532	1.714	1.357	1.276	nucleus				GO:0006275 regulation of DNA replication; GO:0006355 regulation of transcription, DNA-templated; GO:0006357 regulation of transcription by RNA polymerase II; GO:0009889 regulation of biosynthetic process; GO:0009891 positive regulation of biosynthetic process; GO:0009893 positive regulation of metabolic process; GO:0009987 cellular process; GO:0010468 regulation of gene expression; GO:0010556 reg…	GO:0005622 intracellular; GO:0005623 cell; GO:0005634 nucleus; GO:0005654 nucleoplasm; GO:0030496 midbody; GO:0031974 membrane-enclosed lumen; GO:0031981 nuclear lumen; GO:0043226 organelle; GO:0043227 membrane-bounded organelle; GO:0043229 intracellular organelle; GO:0043231 intracellular membrane-bounded organelle; GO:0043233 organelle lumen; GO:0070013 intracellular organelle lumen;	GO:0000981 DNA-binding transcription factor activity, RNA polymerase II-specific; GO:0003700 DNA-binding transcription factor activity; GO:0005488 binding; GO:0005515 protein binding; GO:0019904 protein domain specific binding; GO:0070984 SET domain binding; GO:0140110 transcription regulator activity;			K	KOG1721	FOG: Zn-finger
O95864	FADS2	Acyl-CoA 6-desaturase OS=Homo sapiens OX=9606 GN=FADS2 PE=1 SV=1	87	K	1.533	0.00700862	Up	1	1.4053e-05	110.48	3	FLK(1)PLLIGELAPEEPSQDHGK	-0.8701	0.817	0.789	0.711	1.134	1.064	1.353	plasma membrane	K10226	FADS2; acyl-CoA 6-desaturase (Delta-6 desaturase) [EC:1.14.19.3]	hsa00592 alpha-Linolenic acid metabolism; hsa03320 PPAR signaling pathway; hsa01040 Biosynthesis of unsaturated fatty acids; hsa01212 Fatty acid metabolism; hsa01100 Metabolic pathways	GO:0000038 very long-chain fatty acid metabolic process; GO:0001676 long-chain fatty acid metabolic process; GO:0006082 organic acid metabolic process; GO:0006629 lipid metabolic process; GO:0006631 fatty acid metabolic process; GO:0006633 fatty acid biosynthetic process; GO:0006636 unsaturated fatty acid biosynthetic process; GO:0008152 metabolic process; GO:0008610 lipid biosynthetic process; G…	GO:0005622 intracellular; GO:0005623 cell; GO:0005737 cytoplasm; GO:0005783 endoplasmic reticulum; GO:0005789 endoplasmic reticulum membrane; GO:0005886 plasma membrane; GO:0005887 integral component of plasma membrane; GO:0012505 endomembrane system; GO:0016020 membrane; GO:0016021 integral component of membrane; GO:0031224 intrinsic component of membrane; GO:0031226 intrinsic component of plasm…	GO:0003824 catalytic activity; GO:0004768 stearoyl-CoA 9-desaturase activity; GO:0016213 linoleoyl-CoA desaturase activity; GO:0016215 acyl-CoA desaturase activity; GO:0016491 oxidoreductase activity; GO:0016705 oxidoreductase activity, acting on paired donors, with incorporation or reduction of molecular oxygen; GO:0016717 oxidoreductase activity, acting on paired donors, with oxidation of a pai…	PF00173; PF00487	Cytochrome b5-like Heme/Steroid binding domain; Fatty acid desaturase	I	KOG4232	Delta 6-fatty acid desaturase/delta-8 sphingolipid desaturase
P00338	LDHA	L-lactate dehydrogenase A chain OS=Homo sapiens OX=9606 GN=LDHA PE=1 SV=2	81	K	1.568	0.00203226	Up	1	6.48182e-16	153.52	2	IVSGK(1)DYNVTANSK	-0.93955	0.699	0.858	0.774	1.19	1.275	1.191	cytoplasm	K00016	LDH; L-lactate dehydrogenase [EC:1.1.1.27]	hsa00270 Cysteine and methionine metabolism; hsa04066 HIF-1 signaling pathway; hsa04922 Glucagon signaling pathway; hsa00620 Pyruvate metabolism; hsa00010 Glycolysis / Gluconeogenesis; hsa00640 Propanoate metabolism; hsa01100 Metabolic pathways; hsa05230 Central carbon metabolism in cancer	GO:0000302 response to reactive oxygen species; GO:0001666 response to hypoxia; GO:0005975 carbohydrate metabolic process; GO:0005996 monosaccharide metabolic process; GO:0006006 glucose metabolic process; GO:0006007 glucose catabolic process; GO:0006082 organic acid metabolic process; GO:0006089 lactate metabolic process; GO:0006090 pyruvate metabolic process; GO:0006091 generation of precursor …	GO:0005622 intracellular; GO:0005623 cell; GO:0005737 cytoplasm; GO:0005829 cytosol; GO:0005929 cilium; GO:0031514 motile cilium; GO:0035686 sperm fibrous sheath; GO:0036126 sperm flagellum; GO:0042995 cell projection; GO:0043226 organelle; GO:0097729 9+2 motile cilium; GO:0120025 plasma membrane bounded cell projection;	GO:0000166 nucleotide binding; GO:0003824 catalytic activity; GO:0004457 lactate dehydrogenase activity; GO:0004459 L-lactate dehydrogenase activity; GO:0005488 binding; GO:0005515 protein binding; GO:0016491 oxidoreductase activity; GO:0016614 oxidoreductase activity, acting on CH-OH group of donors; GO:0016616 oxidoreductase activity, acting on the CH-OH group of donors, NAD or NADP as acceptor…	PF02866	lactate/malate dehydrogenase, alpha/beta C-terminal domain	C	KOG1495	Lactate dehydrogenase
P00338	LDHA	L-lactate dehydrogenase A chain OS=Homo sapiens OX=9606 GN=LDHA PE=1 SV=2	59	K	1.666	0.00138552	Up	1	9.63498e-06	110.14	3	LK(1)GEMMDLQHGSLFLR	1.0123	0.824	0.741	0.682	1.335	1.212	1.196	cytoplasm	K00016	LDH; L-lactate dehydrogenase [EC:1.1.1.27]	hsa00270 Cysteine and methionine metabolism; hsa04066 HIF-1 signaling pathway; hsa04922 Glucagon signaling pathway; hsa00620 Pyruvate metabolism; hsa00010 Glycolysis / Gluconeogenesis; hsa00640 Propanoate metabolism; hsa01100 Metabolic pathways; hsa05230 Central carbon metabolism in cancer	GO:0000302 response to reactive oxygen species; GO:0001666 response to hypoxia; GO:0005975 carbohydrate metabolic process; GO:0005996 monosaccharide metabolic process; GO:0006006 glucose metabolic process; GO:0006007 glucose catabolic process; GO:0006082 organic acid metabolic process; GO:0006089 lactate metabolic process; GO:0006090 pyruvate metabolic process; GO:0006091 generation of precursor …	GO:0005622 intracellular; GO:0005623 cell; GO:0005737 cytoplasm; GO:0005829 cytosol; GO:0005929 cilium; GO:0031514 motile cilium; GO:0035686 sperm fibrous sheath; GO:0036126 sperm flagellum; GO:0042995 cell projection; GO:0043226 organelle; GO:0097729 9+2 motile cilium; GO:0120025 plasma membrane bounded cell projection;	GO:0000166 nucleotide binding; GO:0003824 catalytic activity; GO:0004457 lactate dehydrogenase activity; GO:0004459 L-lactate dehydrogenase activity; GO:0005488 binding; GO:0005515 protein binding; GO:0016491 oxidoreductase activity; GO:0016614 oxidoreductase activity, acting on CH-OH group of donors; GO:0016616 oxidoreductase activity, acting on the CH-OH group of donors, NAD or NADP as acceptor…	PF02866	lactate/malate dehydrogenase, alpha/beta C-terminal domain	C	KOG1495	Lactate dehydrogenase
P00338	LDHA	L-lactate dehydrogenase A chain OS=Homo sapiens OX=9606 GN=LDHA PE=1 SV=2	243	K	1.731	0.0434127	Up	0.990527	8.47289e-89	316.19	2	QVVESAYEVIK(0.991)LK(0.009)	0.1626	0.6	0.752	0.838	1.65	0.976	1.164	cytoplasm	K00016	LDH; L-lactate dehydrogenase [EC:1.1.1.27]	hsa00270 Cysteine and methionine metabolism; hsa04066 HIF-1 signaling pathway; hsa04922 Glucagon signaling pathway; hsa00620 Pyruvate metabolism; hsa00010 Glycolysis / Gluconeogenesis; hsa00640 Propanoate metabolism; hsa01100 Metabolic pathways; hsa05230 Central carbon metabolism in cancer	GO:0000302 response to reactive oxygen species; GO:0001666 response to hypoxia; GO:0005975 carbohydrate metabolic process; GO:0005996 monosaccharide metabolic process; GO:0006006 glucose metabolic process; GO:0006007 glucose catabolic process; GO:0006082 organic acid metabolic process; GO:0006089 lactate metabolic process; GO:0006090 pyruvate metabolic process; GO:0006091 generation of precursor …	GO:0005622 intracellular; GO:0005623 cell; GO:0005737 cytoplasm; GO:0005829 cytosol; GO:0005929 cilium; GO:0031514 motile cilium; GO:0035686 sperm fibrous sheath; GO:0036126 sperm flagellum; GO:0042995 cell projection; GO:0043226 organelle; GO:0097729 9+2 motile cilium; GO:0120025 plasma membrane bounded cell projection;	GO:0000166 nucleotide binding; GO:0003824 catalytic activity; GO:0004457 lactate dehydrogenase activity; GO:0004459 L-lactate dehydrogenase activity; GO:0005488 binding; GO:0005515 protein binding; GO:0016491 oxidoreductase activity; GO:0016614 oxidoreductase activity, acting on CH-OH group of donors; GO:0016616 oxidoreductase activity, acting on the CH-OH group of donors, NAD or NADP as acceptor…	PF02866	lactate/malate dehydrogenase, alpha/beta C-terminal domain	C	KOG1495	Lactate dehydrogenase
P00338	LDHA	L-lactate dehydrogenase A chain OS=Homo sapiens OX=9606 GN=LDHA PE=1 SV=2	278	K	2.506	0.00218664	Up	0.999724	8.11198e-05	97.175	3	VHPVSTMIK(1)GLYGIK	0.073064	0.511	0.535		1.469	1.152	1.311	cytoplasm	K00016	LDH; L-lactate dehydrogenase [EC:1.1.1.27]	hsa00270 Cysteine and methionine metabolism; hsa04066 HIF-1 signaling pathway; hsa04922 Glucagon signaling pathway; hsa00620 Pyruvate metabolism; hsa00010 Glycolysis / Gluconeogenesis; hsa00640 Propanoate metabolism; hsa01100 Metabolic pathways; hsa05230 Central carbon metabolism in cancer	GO:0000302 response to reactive oxygen species; GO:0001666 response to hypoxia; GO:0005975 carbohydrate metabolic process; GO:0005996 monosaccharide metabolic process; GO:0006006 glucose metabolic process; GO:0006007 glucose catabolic process; GO:0006082 organic acid metabolic process; GO:0006089 lactate metabolic process; GO:0006090 pyruvate metabolic process; GO:0006091 generation of precursor …	GO:0005622 intracellular; GO:0005623 cell; GO:0005737 cytoplasm; GO:0005829 cytosol; GO:0005929 cilium; GO:0031514 motile cilium; GO:0035686 sperm fibrous sheath; GO:0036126 sperm flagellum; GO:0042995 cell projection; GO:0043226 organelle; GO:0097729 9+2 motile cilium; GO:0120025 plasma membrane bounded cell projection;	GO:0000166 nucleotide binding; GO:0003824 catalytic activity; GO:0004457 lactate dehydrogenase activity; GO:0004459 L-lactate dehydrogenase activity; GO:0005488 binding; GO:0005515 protein binding; GO:0016491 oxidoreductase activity; GO:0016614 oxidoreductase activity, acting on CH-OH group of donors; GO:0016616 oxidoreductase activity, acting on the CH-OH group of donors, NAD or NADP as acceptor…	PF02866	lactate/malate dehydrogenase, alpha/beta C-terminal domain	C	KOG1495	Lactate dehydrogenase
P00387	CYB5R3	NADH-cytochrome b5 reductase 3 OS=Homo sapiens OX=9606 GN=CYB5R3 PE=1 SV=3	196	K	2.044	2.94007e-05	Up	0.999997	2.21213e-07	57.053	3	AIMK(1)DPDDHTVCHLLFANQTEK	2.8093	0.695	0.63	0.678	1.41	1.337	1.348	extracellular	K00326	E1.6.2.2; cytochrome-b5 reductase [EC:1.6.2.2]	hsa00520 Amino sugar and nucleotide sugar metabolism	GO:0001775 cell activation; GO:0002252 immune effector process; GO:0002263 cell activation involved in immune response; GO:0002274 myeloid leukocyte activation; GO:0002275 myeloid cell activation involved in immune response; GO:0002283 neutrophil activation involved in immune response; GO:0002366 leukocyte activation involved in immune response; GO:0002376 immune system process; GO:0002443 leukoc…	GO:0000323 lytic vacuole; GO:0005576 extracellular region; GO:0005622 intracellular; GO:0005623 cell; GO:0005737 cytoplasm; GO:0005739 mitochondrion; GO:0005740 mitochondrial envelope; GO:0005741 mitochondrial outer membrane; GO:0005764 lysosome; GO:0005766 primary lysosome; GO:0005773 vacuole; GO:0005775 vacuolar lumen; GO:0005783 endoplasmic reticulum; GO:0005789 endoplasmic reticulum membrane;…	GO:0000166 nucleotide binding; GO:0003824 catalytic activity; GO:0004128 cytochrome-b5 reductase activity, acting on NAD(P)H; GO:0005488 binding; GO:0008144 drug binding; GO:0016208 AMP binding; GO:0016491 oxidoreductase activity; GO:0016651 oxidoreductase activity, acting on NAD(P)H; GO:0016653 oxidoreductase activity, acting on NAD(P)H, heme protein as acceptor; GO:0017076 purine nucleotide bin…	PF00970; PF00175	Oxidoreductase FAD-binding domain; Oxidoreductase NAD-binding domain	C	KOG0534	NADH-cytochrome b-5 reductase
P00387	CYB5R3	NADH-cytochrome b5 reductase 3 OS=Homo sapiens OX=9606 GN=CYB5R3 PE=1 SV=3	120	K	1.51	1.00277e-05	Up	0.999995	0.000276143	90.142	2	DTHPK(1)FPAGGK	1.1703	0.826	0.798	0.789	1.202	1.225	1.217	extracellular	K00326	E1.6.2.2; cytochrome-b5 reductase [EC:1.6.2.2]	hsa00520 Amino sugar and nucleotide sugar metabolism	GO:0001775 cell activation; GO:0002252 immune effector process; GO:0002263 cell activation involved in immune response; GO:0002274 myeloid leukocyte activation; GO:0002275 myeloid cell activation involved in immune response; GO:0002283 neutrophil activation involved in immune response; GO:0002366 leukocyte activation involved in immune response; GO:0002376 immune system process; GO:0002443 leukoc…	GO:0000323 lytic vacuole; GO:0005576 extracellular region; GO:0005622 intracellular; GO:0005623 cell; GO:0005737 cytoplasm; GO:0005739 mitochondrion; GO:0005740 mitochondrial envelope; GO:0005741 mitochondrial outer membrane; GO:0005764 lysosome; GO:0005766 primary lysosome; GO:0005773 vacuole; GO:0005775 vacuolar lumen; GO:0005783 endoplasmic reticulum; GO:0005789 endoplasmic reticulum membrane;…	GO:0000166 nucleotide binding; GO:0003824 catalytic activity; GO:0004128 cytochrome-b5 reductase activity, acting on NAD(P)H; GO:0005488 binding; GO:0008144 drug binding; GO:0016208 AMP binding; GO:0016491 oxidoreductase activity; GO:0016651 oxidoreductase activity, acting on NAD(P)H; GO:0016653 oxidoreductase activity, acting on NAD(P)H, heme protein as acceptor; GO:0017076 purine nucleotide bin…	PF00970; PF00175	Oxidoreductase FAD-binding domain; Oxidoreductase NAD-binding domain	C	KOG0534	NADH-cytochrome b-5 reductase
P00387	CYB5R3	NADH-cytochrome b5 reductase 3 OS=Homo sapiens OX=9606 GN=CYB5R3 PE=1 SV=3	42	K	2.846	0.000538027	Up	1	7.79414e-05	79.795	3	STPAITLESPDIK(1)YPLR	-1.1286	0.576	0.488	0.532	1.788	1.316	1.439	extracellular	K00326	E1.6.2.2; cytochrome-b5 reductase [EC:1.6.2.2]	hsa00520 Amino sugar and nucleotide sugar metabolism	GO:0001775 cell activation; GO:0002252 immune effector process; GO:0002263 cell activation involved in immune response; GO:0002274 myeloid leukocyte activation; GO:0002275 myeloid cell activation involved in immune response; GO:0002283 neutrophil activation involved in immune response; GO:0002366 leukocyte activation involved in immune response; GO:0002376 immune system process; GO:0002443 leukoc…	GO:0000323 lytic vacuole; GO:0005576 extracellular region; GO:0005622 intracellular; GO:0005623 cell; GO:0005737 cytoplasm; GO:0005739 mitochondrion; GO:0005740 mitochondrial envelope; GO:0005741 mitochondrial outer membrane; GO:0005764 lysosome; GO:0005766 primary lysosome; GO:0005773 vacuole; GO:0005775 vacuolar lumen; GO:0005783 endoplasmic reticulum; GO:0005789 endoplasmic reticulum membrane;…	GO:0000166 nucleotide binding; GO:0003824 catalytic activity; GO:0004128 cytochrome-b5 reductase activity, acting on NAD(P)H; GO:0005488 binding; GO:0008144 drug binding; GO:0016208 AMP binding; GO:0016491 oxidoreductase activity; GO:0016651 oxidoreductase activity, acting on NAD(P)H; GO:0016653 oxidoreductase activity, acting on NAD(P)H, heme protein as acceptor; GO:0017076 purine nucleotide bin…	PF00970; PF00175	Oxidoreductase FAD-binding domain; Oxidoreductase NAD-binding domain	C	KOG0534	NADH-cytochrome b-5 reductase
P00533	EGFR	Epidermal growth factor receptor OS=Homo sapiens OX=9606 GN=EGFR PE=1 SV=2	757	K	1.947	0.00137855	Up	1	1.61781e-07	89.459	3	ANK(1)EILDEAYVMASVDNPHVCR	0.88161	0.807	0.636	0.651	1.422	1.397	1.259	extracellular	K04361	EGFR; epidermal growth factor receptor [EC:2.7.10.1]	hsa05120 Epithelial cell signaling in Helicobacter pylori infection; hsa05160 Hepatitis C; hsa04014 Ras signaling pathway; hsa05224 Breast cancer; hsa05200 Pathways in cancer [Cancer network viewer]; hsa01521 EGFR tyrosine kinase inhibitor resistance; hsa05225 Hepatocellular carcinoma; hsa05205 Proteoglycans in cancer; hsa05226 Gastric cancer; hsa05206 MicroRNAs in cancer; hsa04012 ErbB signaling…	GO:0000003 reproduction; GO:0000079 regulation of cyclin-dependent protein serine/threonine kinase activity; GO:0000165 MAPK cascade; GO:0000186 activation of MAPKK activity; GO:0000302 response to reactive oxygen species; GO:0000902 cell morphogenesis; GO:0001101 response to acid chemical; GO:0001503 ossification; GO:0001558 regulation of cell growth; GO:0001654 eye development; GO:0001701 in ut…	GO:0005576 extracellular region; GO:0005615 extracellular space; GO:0005622 intracellular; GO:0005623 cell; GO:0005634 nucleus; GO:0005737 cytoplasm; GO:0005768 endosome; GO:0005769 early endosome; GO:0005770 late endosome; GO:0005771 multivesicular body; GO:0005886 plasma membrane; GO:0009986 cell surface; GO:0010008 endosome membrane; GO:0012505 endomembrane system; GO:0012506 vesicle membrane;…	GO:0003676 nucleic acid binding; GO:0003677 DNA binding; GO:0003682 chromatin binding; GO:0003690 double-stranded DNA binding; GO:0003779 actin binding; GO:0003824 catalytic activity; GO:0004672 protein kinase activity; GO:0004674 protein serine/threonine kinase activity; GO:0004709 MAP kinase kinase kinase activity; GO:0004713 protein tyrosine kinase activity; GO:0004714 transmembrane receptor p…	PF01030; PF00757; PF07714	Receptor L domain; Furin-like cysteine rich region; Protein tyrosine kinase	T	KOG1025	Epidermal growth factor receptor EGFR and related tyrosine kinases
P00533	EGFR	Epidermal growth factor receptor OS=Homo sapiens OX=9606 GN=EGFR PE=1 SV=2	929	K	1.505	0.00172176	Up	1	3.44888e-33	208.23	3	PYDGIPASEISSILEK(1)GER	-2.0159	0.894	0.789	0.754	1.26	1.174	1.234	extracellular	K04361	EGFR; epidermal growth factor receptor [EC:2.7.10.1]	hsa05120 Epithelial cell signaling in Helicobacter pylori infection; hsa05160 Hepatitis C; hsa04014 Ras signaling pathway; hsa05224 Breast cancer; hsa05200 Pathways in cancer [Cancer network viewer]; hsa01521 EGFR tyrosine kinase inhibitor resistance; hsa05225 Hepatocellular carcinoma; hsa05205 Proteoglycans in cancer; hsa05226 Gastric cancer; hsa05206 MicroRNAs in cancer; hsa04012 ErbB signaling…	GO:0000003 reproduction; GO:0000079 regulation of cyclin-dependent protein serine/threonine kinase activity; GO:0000165 MAPK cascade; GO:0000186 activation of MAPKK activity; GO:0000302 response to reactive oxygen species; GO:0000902 cell morphogenesis; GO:0001101 response to acid chemical; GO:0001503 ossification; GO:0001558 regulation of cell growth; GO:0001654 eye development; GO:0001701 in ut…	GO:0005576 extracellular region; GO:0005615 extracellular space; GO:0005622 intracellular; GO:0005623 cell; GO:0005634 nucleus; GO:0005737 cytoplasm; GO:0005768 endosome; GO:0005769 early endosome; GO:0005770 late endosome; GO:0005771 multivesicular body; GO:0005886 plasma membrane; GO:0009986 cell surface; GO:0010008 endosome membrane; GO:0012505 endomembrane system; GO:0012506 vesicle membrane;…	GO:0003676 nucleic acid binding; GO:0003677 DNA binding; GO:0003682 chromatin binding; GO:0003690 double-stranded DNA binding; GO:0003779 actin binding; GO:0003824 catalytic activity; GO:0004672 protein kinase activity; GO:0004674 protein serine/threonine kinase activity; GO:0004709 MAP kinase kinase kinase activity; GO:0004713 protein tyrosine kinase activity; GO:0004714 transmembrane receptor p…	PF01030; PF00757; PF07714	Receptor L domain; Furin-like cysteine rich region; Protein tyrosine kinase	T	KOG1025	Epidermal growth factor receptor EGFR and related tyrosine kinases
P00558	PGK1	Phosphoglycerate kinase 1 OS=Homo sapiens OX=9606 GN=PGK1 PE=1 SV=3	220	K	2.105	0.000684397	Up	1	3.58683e-12	180.17	2	VADK(1)IQLINNMLDK	0.63923	0.713	0.64	0.725	1.447		1.469	cytoplasm	K00927	PGK; phosphoglycerate kinase [EC:2.7.2.3]	hsa04066 HIF-1 signaling pathway; hsa00010 Glycolysis / Gluconeogenesis; hsa01200 Carbon metabolism; hsa01230 Biosynthesis of amino acids; hsa01100 Metabolic pathways	GO:0001666 response to hypoxia; GO:0005975 carbohydrate metabolic process; GO:0005996 monosaccharide metabolic process; GO:0006006 glucose metabolic process; GO:0006007 glucose catabolic process; GO:0006082 organic acid metabolic process; GO:0006090 pyruvate metabolic process; GO:0006091 generation of precursor metabolites and energy; GO:0006094 gluconeogenesis; GO:0006096 glycolytic process; GO:…	GO:0005576 extracellular region; GO:0005615 extracellular space; GO:0005622 intracellular; GO:0005623 cell; GO:0005737 cytoplasm; GO:0005829 cytosol; GO:0016020 membrane; GO:0045121 membrane raft; GO:0098589 membrane region; GO:0098805 whole membrane; GO:0098857 membrane microdomain;	GO:0000166 nucleotide binding; GO:0003824 catalytic activity; GO:0004618 phosphoglycerate kinase activity; GO:0005488 binding; GO:0005524 ATP binding; GO:0008144 drug binding; GO:0015036 disulfide oxidoreductase activity; GO:0016301 kinase activity; GO:0016491 oxidoreductase activity; GO:0016651 oxidoreductase activity, acting on NAD(P)H; GO:0016667 oxidoreductase activity, acting on a sulfur gro…	PF00162	Phosphoglycerate kinase	G	KOG1367	3-phosphoglycerate kinase
P00558	PGK1	Phosphoglycerate kinase 1 OS=Homo sapiens OX=9606 GN=PGK1 PE=1 SV=3	30	K	2.317	5.54645e-06	Up	1	1.74358e-08	160.07	3	VDFNVPMK(1)NNQITNNQR	-0.20668	0.608	0.629	0.577	1.419	1.4	1.384	cytoplasm	K00927	PGK; phosphoglycerate kinase [EC:2.7.2.3]	hsa04066 HIF-1 signaling pathway; hsa00010 Glycolysis / Gluconeogenesis; hsa01200 Carbon metabolism; hsa01230 Biosynthesis of amino acids; hsa01100 Metabolic pathways	GO:0001666 response to hypoxia; GO:0005975 carbohydrate metabolic process; GO:0005996 monosaccharide metabolic process; GO:0006006 glucose metabolic process; GO:0006007 glucose catabolic process; GO:0006082 organic acid metabolic process; GO:0006090 pyruvate metabolic process; GO:0006091 generation of precursor metabolites and energy; GO:0006094 gluconeogenesis; GO:0006096 glycolytic process; GO:…	GO:0005576 extracellular region; GO:0005615 extracellular space; GO:0005622 intracellular; GO:0005623 cell; GO:0005737 cytoplasm; GO:0005829 cytosol; GO:0016020 membrane; GO:0045121 membrane raft; GO:0098589 membrane region; GO:0098805 whole membrane; GO:0098857 membrane microdomain;	GO:0000166 nucleotide binding; GO:0003824 catalytic activity; GO:0004618 phosphoglycerate kinase activity; GO:0005488 binding; GO:0005524 ATP binding; GO:0008144 drug binding; GO:0015036 disulfide oxidoreductase activity; GO:0016301 kinase activity; GO:0016491 oxidoreductase activity; GO:0016651 oxidoreductase activity, acting on NAD(P)H; GO:0016667 oxidoreductase activity, acting on a sulfur gro…	PF00162	Phosphoglycerate kinase	G	KOG1367	3-phosphoglycerate kinase
P01889	HLA-B	HLA class I histocompatibility antigen, B alpha chain OS=Homo sapiens OX=9606 GN=HLA-B PE=1 SV=3	145	K	2.805	0.000110515	Up	1	2.67937e-14	88.137	3	GHDQYAYDGK(1)DYIALNEDLR	0.67262	0.464	0.511	0.505	1.536	1.371	1.245	plasma membrane	K06751	MHC1; MHC class I antigen	hsa05170 Human immunodeficiency virus 1 infection; hsa05203 Viral carcinogenesis; hsa04650 Natural killer cell mediated cytotoxicity; hsa05166 Human T-cell leukemia virus 1 infection; hsa05169 Epstein-Barr virus infection; hsa05330 Allograft rejection; hsa05332 Graft-versus-host disease; hsa05416 Viral myocarditis; hsa05168 Herpes simplex virus 1 infection; hsa05165 Human papillomavirus infection…	GO:0001775 cell activation; GO:0001817 regulation of cytokine production; GO:0001910 regulation of leukocyte mediated cytotoxicity; GO:0001911 negative regulation of leukocyte mediated cytotoxicity; GO:0001912 positive regulation of leukocyte mediated cytotoxicity; GO:0001914 regulation of T cell mediated cytotoxicity; GO:0001916 positive regulation of T cell mediated cytotoxicity; GO:0002252 imm…	GO:0000139 Golgi membrane; GO:0005576 extracellular region; GO:0005622 intracellular; GO:0005623 cell; GO:0005737 cytoplasm; GO:0005768 endosome; GO:0005769 early endosome; GO:0005783 endoplasmic reticulum; GO:0005789 endoplasmic reticulum membrane; GO:0005794 Golgi apparatus; GO:0005798 Golgi-associated vesicle; GO:0005886 plasma membrane; GO:0005887 integral component of plasma membrane; GO:000…	GO:0003823 antigen binding; GO:0005102 signaling receptor binding; GO:0005488 binding; GO:0005515 protein binding; GO:0033218 amide binding; GO:0042277 peptide binding; GO:0042605 peptide antigen binding; GO:0046977 TAP binding; GO:0051087 chaperone binding;	PF00129; PF07654	Class I Histocompatibility antigen, domains alpha 1 and 2; Immunoglobulin C1-set domain
P01889	HLA-B	HLA class I histocompatibility antigen, B alpha chain OS=Homo sapiens OX=9606 GN=HLA-B PE=1 SV=3	92	K	1.643	0.00329045	Up	1	1.25883e-28	229.4	2	NTQIYK(1)AQAQTDR	-2.0164	0.719	0.811	0.673	1.102	1.339	1.178	plasma membrane	K06751	MHC1; MHC class I antigen	hsa05170 Human immunodeficiency virus 1 infection; hsa05203 Viral carcinogenesis; hsa04650 Natural killer cell mediated cytotoxicity; hsa05166 Human T-cell leukemia virus 1 infection; hsa05169 Epstein-Barr virus infection; hsa05330 Allograft rejection; hsa05332 Graft-versus-host disease; hsa05416 Viral myocarditis; hsa05168 Herpes simplex virus 1 infection; hsa05165 Human papillomavirus infection…	GO:0001775 cell activation; GO:0001817 regulation of cytokine production; GO:0001910 regulation of leukocyte mediated cytotoxicity; GO:0001911 negative regulation of leukocyte mediated cytotoxicity; GO:0001912 positive regulation of leukocyte mediated cytotoxicity; GO:0001914 regulation of T cell mediated cytotoxicity; GO:0001916 positive regulation of T cell mediated cytotoxicity; GO:0002252 imm…	GO:0000139 Golgi membrane; GO:0005576 extracellular region; GO:0005622 intracellular; GO:0005623 cell; GO:0005737 cytoplasm; GO:0005768 endosome; GO:0005769 early endosome; GO:0005783 endoplasmic reticulum; GO:0005789 endoplasmic reticulum membrane; GO:0005794 Golgi apparatus; GO:0005798 Golgi-associated vesicle; GO:0005886 plasma membrane; GO:0005887 integral component of plasma membrane; GO:000…	GO:0003823 antigen binding; GO:0005102 signaling receptor binding; GO:0005488 binding; GO:0005515 protein binding; GO:0033218 amide binding; GO:0042277 peptide binding; GO:0042605 peptide antigen binding; GO:0046977 TAP binding; GO:0051087 chaperone binding;	PF00129; PF07654	Class I Histocompatibility antigen, domains alpha 1 and 2; Immunoglobulin C1-set domain
P02545	LMNA	Prelamin-A/C OS=Homo sapiens OX=9606 GN=LMNA PE=1 SV=1	180	K	3.539	0.0026835	Up	0.927584	7.30938e-05	146.88	2	LEAALGEAK(0.928)K(0.072)	-2.0592	0.478	0.332		1.446	1.478	1.376	nucleus	K12641	LMNA; lamin A/C	hsa05410 Hypertrophic cardiomyopathy; hsa04210 Apoptosis; hsa05412 Arrhythmogenic right ventricular cardiomyopathy; hsa05414 Dilated cardiomyopathy	GO:0000003 reproduction; GO:0000226 microtubule cytoskeleton organization; GO:0000278 mitotic cell cycle; GO:0001666 response to hypoxia; GO:0006606 protein import into nucleus; GO:0006810 transport; GO:0006886 intracellular protein transport; GO:0006913 nucleocytoplasmic transport; GO:0006950 response to stress; GO:0006986 response to unfolded protein; GO:0006996 organelle organization; GO:00069…	GO:0005622 intracellular; GO:0005623 cell; GO:0005634 nucleus; GO:0005635 nuclear envelope; GO:0005638 lamin filament; GO:0005652 nuclear lamina; GO:0005654 nucleoplasm; GO:0005737 cytoplasm; GO:0005829 cytosol; GO:0005856 cytoskeleton; GO:0005882 intermediate filament; GO:0012505 endomembrane system; GO:0016020 membrane; GO:0016363 nuclear matrix; GO:0031090 organelle membrane; GO:0031965 nuclea…	GO:0005198 structural molecule activity; GO:0005488 binding; GO:0005515 protein binding; GO:0008157 protein phosphatase 1 binding; GO:0019899 enzyme binding; GO:0019902 phosphatase binding; GO:0019903 protein phosphatase binding; GO:0042802 identical protein binding;	PF00932	Lamin Tail Domain	DY	KOG0977	Nuclear envelope protein lamin, intermediate filament superfamily
P02545	LMNA	Prelamin-A/C OS=Homo sapiens OX=9606 GN=LMNA PE=1 SV=1	201	K	2.149	0.00152298	Up	1	0.000386607	90.689	3	LQTMK(1)EELDFQK	-0.30951	0.709	0.634	0.584	1.489	1.487	1.166	nucleus	K12641	LMNA; lamin A/C	hsa05410 Hypertrophic cardiomyopathy; hsa04210 Apoptosis; hsa05412 Arrhythmogenic right ventricular cardiomyopathy; hsa05414 Dilated cardiomyopathy	GO:0000003 reproduction; GO:0000226 microtubule cytoskeleton organization; GO:0000278 mitotic cell cycle; GO:0001666 response to hypoxia; GO:0006606 protein import into nucleus; GO:0006810 transport; GO:0006886 intracellular protein transport; GO:0006913 nucleocytoplasmic transport; GO:0006950 response to stress; GO:0006986 response to unfolded protein; GO:0006996 organelle organization; GO:00069…	GO:0005622 intracellular; GO:0005623 cell; GO:0005634 nucleus; GO:0005635 nuclear envelope; GO:0005638 lamin filament; GO:0005652 nuclear lamina; GO:0005654 nucleoplasm; GO:0005737 cytoplasm; GO:0005829 cytosol; GO:0005856 cytoskeleton; GO:0005882 intermediate filament; GO:0012505 endomembrane system; GO:0016020 membrane; GO:0016363 nuclear matrix; GO:0031090 organelle membrane; GO:0031965 nuclea…	GO:0005198 structural molecule activity; GO:0005488 binding; GO:0005515 protein binding; GO:0008157 protein phosphatase 1 binding; GO:0019899 enzyme binding; GO:0019902 phosphatase binding; GO:0019903 protein phosphatase binding; GO:0042802 identical protein binding;	PF00932	Lamin Tail Domain	DY	KOG0977	Nuclear envelope protein lamin, intermediate filament superfamily
P04075	ALDOA	Fructose-bisphosphate aldolase A OS=Homo sapiens OX=9606 GN=ALDOA PE=1 SV=2	153	K	2.086	0.000207674	Up	1	2.59804e-107	263.68	3	CVLK(1)IGEHTPSALAIMENANVLAR	1.5149	0.607	0.719	0.62	1.3	1.366	1.394	cytoplasm	K01623	ALDO; fructose-bisphosphate aldolase, class I [EC:4.1.2.13]	hsa04066 HIF-1 signaling pathway; hsa00010 Glycolysis / Gluconeogenesis; hsa00051 Fructose and mannose metabolism; hsa01200 Carbon metabolism; hsa00030 Pentose phosphate pathway; hsa01230 Biosynthesis of amino acids; hsa01100 Metabolic pathways	GO:0000003 reproduction; GO:0001775 cell activation; GO:0002252 immune effector process; GO:0002263 cell activation involved in immune response; GO:0002274 myeloid leukocyte activation; GO:0002275 myeloid cell activation involved in immune response; GO:0002283 neutrophil activation involved in immune response; GO:0002366 leukocyte activation involved in immune response; GO:0002376 immune system p…	GO:0005576 extracellular region; GO:0005615 extracellular space; GO:0005622 intracellular; GO:0005623 cell; GO:0005737 cytoplasm; GO:0005829 cytosol; GO:0005856 cytoskeleton; GO:0012505 endomembrane system; GO:0015629 actin cytoskeleton; GO:0030016 myofibril; GO:0030017 sarcomere; GO:0030141 secretory granule; GO:0031091 platelet alpha granule; GO:0031093 platelet alpha granule lumen; GO:0031410 …	GO:0003779 actin binding; GO:0003824 catalytic activity; GO:0004332 fructose-bisphosphate aldolase activity; GO:0005488 binding; GO:0005515 protein binding; GO:0008092 cytoskeletal protein binding; GO:0015631 tubulin binding; GO:0016829 lyase activity; GO:0016830 carbon-carbon lyase activity; GO:0016832 aldehyde-lyase activity; GO:0030246 carbohydrate binding; GO:0036094 small molecule binding; G…	PF00274	Fructose-bisphosphate aldolase class-I	G	KOG1557	Fructose-biphosphate aldolase
P04075	ALDOA	Fructose-bisphosphate aldolase A OS=Homo sapiens OX=9606 GN=ALDOA PE=1 SV=2	108	K	2.076	0.000127035	Up	0.999854	0.000496841	134.66	2	GGVVGIK(1)VDK	-0.90047	0.701	0.652	0.6	1.308	1.338	1.409	cytoplasm	K01623	ALDO; fructose-bisphosphate aldolase, class I [EC:4.1.2.13]	hsa04066 HIF-1 signaling pathway; hsa00010 Glycolysis / Gluconeogenesis; hsa00051 Fructose and mannose metabolism; hsa01200 Carbon metabolism; hsa00030 Pentose phosphate pathway; hsa01230 Biosynthesis of amino acids; hsa01100 Metabolic pathways	GO:0000003 reproduction; GO:0001775 cell activation; GO:0002252 immune effector process; GO:0002263 cell activation involved in immune response; GO:0002274 myeloid leukocyte activation; GO:0002275 myeloid cell activation involved in immune response; GO:0002283 neutrophil activation involved in immune response; GO:0002366 leukocyte activation involved in immune response; GO:0002376 immune system p…	GO:0005576 extracellular region; GO:0005615 extracellular space; GO:0005622 intracellular; GO:0005623 cell; GO:0005737 cytoplasm; GO:0005829 cytosol; GO:0005856 cytoskeleton; GO:0012505 endomembrane system; GO:0015629 actin cytoskeleton; GO:0030016 myofibril; GO:0030017 sarcomere; GO:0030141 secretory granule; GO:0031091 platelet alpha granule; GO:0031093 platelet alpha granule lumen; GO:0031410 …	GO:0003779 actin binding; GO:0003824 catalytic activity; GO:0004332 fructose-bisphosphate aldolase activity; GO:0005488 binding; GO:0005515 protein binding; GO:0008092 cytoskeletal protein binding; GO:0015631 tubulin binding; GO:0016829 lyase activity; GO:0016830 carbon-carbon lyase activity; GO:0016832 aldehyde-lyase activity; GO:0030246 carbohydrate binding; GO:0036094 small molecule binding; G…	PF00274	Fructose-bisphosphate aldolase class-I	G	KOG1557	Fructose-biphosphate aldolase
P04075	ALDOA	Fructose-bisphosphate aldolase A OS=Homo sapiens OX=9606 GN=ALDOA PE=1 SV=2	28	K	5.176	2.05e-08	Up	1	9.07179e-20	221.62	3	IVAPGK(1)GILAADESTGSIAK(1)R	0.60298	0.319	0.33	0.325	1.693	1.654	1.694	cytoplasm	K01623	ALDO; fructose-bisphosphate aldolase, class I [EC:4.1.2.13]	hsa04066 HIF-1 signaling pathway; hsa00010 Glycolysis / Gluconeogenesis; hsa00051 Fructose and mannose metabolism; hsa01200 Carbon metabolism; hsa00030 Pentose phosphate pathway; hsa01230 Biosynthesis of amino acids; hsa01100 Metabolic pathways	GO:0000003 reproduction; GO:0001775 cell activation; GO:0002252 immune effector process; GO:0002263 cell activation involved in immune response; GO:0002274 myeloid leukocyte activation; GO:0002275 myeloid cell activation involved in immune response; GO:0002283 neutrophil activation involved in immune response; GO:0002366 leukocyte activation involved in immune response; GO:0002376 immune system p…	GO:0005576 extracellular region; GO:0005615 extracellular space; GO:0005622 intracellular; GO:0005623 cell; GO:0005737 cytoplasm; GO:0005829 cytosol; GO:0005856 cytoskeleton; GO:0012505 endomembrane system; GO:0015629 actin cytoskeleton; GO:0030016 myofibril; GO:0030017 sarcomere; GO:0030141 secretory granule; GO:0031091 platelet alpha granule; GO:0031093 platelet alpha granule lumen; GO:0031410 …	GO:0003779 actin binding; GO:0003824 catalytic activity; GO:0004332 fructose-bisphosphate aldolase activity; GO:0005488 binding; GO:0005515 protein binding; GO:0008092 cytoskeletal protein binding; GO:0015631 tubulin binding; GO:0016829 lyase activity; GO:0016830 carbon-carbon lyase activity; GO:0016832 aldehyde-lyase activity; GO:0030246 carbohydrate binding; GO:0036094 small molecule binding; G…	PF00274	Fructose-bisphosphate aldolase class-I	G	KOG1557	Fructose-biphosphate aldolase
P04080	CSTB	Cystatin-B OS=Homo sapiens OX=9606 GN=CSTB PE=1 SV=2	39	K	1.784	0.000453085	Up	1	5.43585e-05	123.42	2	FPVFK(1)AVSFK	1.0138	0.673	0.681	0.776	1.344	1.22	1.235	cytoplasm	K13907			GO:0001775 cell activation; GO:0002252 immune effector process; GO:0002263 cell activation involved in immune response; GO:0002274 myeloid leukocyte activation; GO:0002275 myeloid cell activation involved in immune response; GO:0002283 neutrophil activation involved in immune response; GO:0002366 leukocyte activation involved in immune response; GO:0002376 immune system process; GO:0002443 leukoc…	GO:0005576 extracellular region; GO:0005615 extracellular space; GO:0005622 intracellular; GO:0005623 cell; GO:0005634 nucleus; GO:0005730 nucleolus; GO:0005737 cytoplasm; GO:0005829 cytosol; GO:0012505 endomembrane system; GO:0030141 secretory granule; GO:0031410 cytoplasmic vesicle; GO:0031974 membrane-enclosed lumen; GO:0031981 nuclear lumen; GO:0031982 vesicle; GO:0031983 vesicle lumen; GO:00…	GO:0002020 protease binding; GO:0004857 enzyme inhibitor activity; GO:0004866 endopeptidase inhibitor activity; GO:0004869 cysteine-type endopeptidase inhibitor activity; GO:0005488 binding; GO:0005515 protein binding; GO:0019899 enzyme binding; GO:0030234 enzyme regulator activity; GO:0030414 peptidase inhibitor activity; GO:0061134 peptidase regulator activity; GO:0061135 endopeptidase regulato…	PF00031	Cystatin domain
P04406	GAPDH	Glyceraldehyde-3-phosphate dehydrogenase OS=Homo sapiens OX=9606 GN=GAPDH PE=1 SV=3	227	K	2.198	0.000719308	Up	1	1.48474e-09	128.46	2	VIPELNGK(1)LTGMAFR	-0.76114	0.59	0.561	0.709	1.414	1.432	1.243	cytoplasm	K00134	GAPDH; glyceraldehyde 3-phosphate dehydrogenase [EC:1.2.1.12]	hsa05010 Alzheimer disease; hsa05132 Salmonella infection; hsa04066 HIF-1 signaling pathway; hsa05130 Pathogenic Escherichia coli infection; hsa00010 Glycolysis / Gluconeogenesis; hsa01200 Carbon metabolism; hsa01230 Biosynthesis of amino acids; hsa01100 Metabolic pathways	GO:0000226 microtubule cytoskeleton organization; GO:0001817 regulation of cytokine production; GO:0001819 positive regulation of cytokine production; GO:0001906 cell killing; GO:0001907 killing by symbiont of host cells; GO:0002376 immune system process; GO:0002791 regulation of peptide secretion; GO:0002793 positive regulation of peptide secretion; GO:0005975 carbohydrate metabolic process; GO:…	GO:0005622 intracellular; GO:0005623 cell; GO:0005634 nucleus; GO:0005635 nuclear envelope; GO:0005737 cytoplasm; GO:0005811 lipid droplet; GO:0005829 cytosol; GO:0005856 cytoskeleton; GO:0005886 plasma membrane; GO:0012505 endomembrane system; GO:0015630 microtubule cytoskeleton; GO:0016020 membrane; GO:0031090 organelle membrane; GO:0031965 nuclear membrane; GO:0031967 organelle envelope; GO:00…	GO:0003824 catalytic activity; GO:0004365 glyceraldehyde-3-phosphate dehydrogenase (NAD+) (phosphorylating) activity; GO:0004857 enzyme inhibitor activity; GO:0004866 endopeptidase inhibitor activity; GO:0005488 binding; GO:0005515 protein binding; GO:0008017 microtubule binding; GO:0008092 cytoskeletal protein binding; GO:0015631 tubulin binding; GO:0016491 oxidoreductase activity; GO:0016620 ox…	PF00044; PF02800	Glyceraldehyde 3-phosphate dehydrogenase, NAD binding domain; Glyceraldehyde 3-phosphate dehydrogenase, C-terminal domain	G	KOG0657	Glyceraldehyde 3-phosphate dehydrogenase
P04406	GAPDH	Glyceraldehyde-3-phosphate dehydrogenase OS=Homo sapiens OX=9606 GN=GAPDH PE=1 SV=3	194	K	2.104	0.00289456	Up	1	3.37246e-08	195.3	2	TVDGPSGK(1)LWR	0.68006		0.574	0.613	1.286	1.355	1.106	cytoplasm	K00134	GAPDH; glyceraldehyde 3-phosphate dehydrogenase [EC:1.2.1.12]	hsa05010 Alzheimer disease; hsa05132 Salmonella infection; hsa04066 HIF-1 signaling pathway; hsa05130 Pathogenic Escherichia coli infection; hsa00010 Glycolysis / Gluconeogenesis; hsa01200 Carbon metabolism; hsa01230 Biosynthesis of amino acids; hsa01100 Metabolic pathways	GO:0000226 microtubule cytoskeleton organization; GO:0001817 regulation of cytokine production; GO:0001819 positive regulation of cytokine production; GO:0001906 cell killing; GO:0001907 killing by symbiont of host cells; GO:0002376 immune system process; GO:0002791 regulation of peptide secretion; GO:0002793 positive regulation of peptide secretion; GO:0005975 carbohydrate metabolic process; GO:…	GO:0005622 intracellular; GO:0005623 cell; GO:0005634 nucleus; GO:0005635 nuclear envelope; GO:0005737 cytoplasm; GO:0005811 lipid droplet; GO:0005829 cytosol; GO:0005856 cytoskeleton; GO:0005886 plasma membrane; GO:0012505 endomembrane system; GO:0015630 microtubule cytoskeleton; GO:0016020 membrane; GO:0031090 organelle membrane; GO:0031965 nuclear membrane; GO:0031967 organelle envelope; GO:00…	GO:0003824 catalytic activity; GO:0004365 glyceraldehyde-3-phosphate dehydrogenase (NAD+) (phosphorylating) activity; GO:0004857 enzyme inhibitor activity; GO:0004866 endopeptidase inhibitor activity; GO:0005488 binding; GO:0005515 protein binding; GO:0008017 microtubule binding; GO:0008092 cytoskeletal protein binding; GO:0015631 tubulin binding; GO:0016491 oxidoreductase activity; GO:0016620 ox…	PF00044; PF02800	Glyceraldehyde 3-phosphate dehydrogenase, NAD binding domain; Glyceraldehyde 3-phosphate dehydrogenase, C-terminal domain	G	KOG0657	Glyceraldehyde 3-phosphate dehydrogenase
P04406	GAPDH	Glyceraldehyde-3-phosphate dehydrogenase OS=Homo sapiens OX=9606 GN=GAPDH PE=1 SV=3	139	K	1.947	0.000930571	Up	0.863785	2.68721e-10	134.98	3	VIISAPSADAPMFVMGVNHEK(0.864)YDNSLK(0.136)	1.9175	0.693	0.691	0.775	1.377		1.425	cytoplasm	K00134	GAPDH; glyceraldehyde 3-phosphate dehydrogenase [EC:1.2.1.12]	hsa05010 Alzheimer disease; hsa05132 Salmonella infection; hsa04066 HIF-1 signaling pathway; hsa05130 Pathogenic Escherichia coli infection; hsa00010 Glycolysis / Gluconeogenesis; hsa01200 Carbon metabolism; hsa01230 Biosynthesis of amino acids; hsa01100 Metabolic pathways	GO:0000226 microtubule cytoskeleton organization; GO:0001817 regulation of cytokine production; GO:0001819 positive regulation of cytokine production; GO:0001906 cell killing; GO:0001907 killing by symbiont of host cells; GO:0002376 immune system process; GO:0002791 regulation of peptide secretion; GO:0002793 positive regulation of peptide secretion; GO:0005975 carbohydrate metabolic process; GO:…	GO:0005622 intracellular; GO:0005623 cell; GO:0005634 nucleus; GO:0005635 nuclear envelope; GO:0005737 cytoplasm; GO:0005811 lipid droplet; GO:0005829 cytosol; GO:0005856 cytoskeleton; GO:0005886 plasma membrane; GO:0012505 endomembrane system; GO:0015630 microtubule cytoskeleton; GO:0016020 membrane; GO:0031090 organelle membrane; GO:0031965 nuclear membrane; GO:0031967 organelle envelope; GO:00…	GO:0003824 catalytic activity; GO:0004365 glyceraldehyde-3-phosphate dehydrogenase (NAD+) (phosphorylating) activity; GO:0004857 enzyme inhibitor activity; GO:0004866 endopeptidase inhibitor activity; GO:0005488 binding; GO:0005515 protein binding; GO:0008017 microtubule binding; GO:0008092 cytoskeletal protein binding; GO:0015631 tubulin binding; GO:0016491 oxidoreductase activity; GO:0016620 ox…	PF00044; PF02800	Glyceraldehyde 3-phosphate dehydrogenase, NAD binding domain; Glyceraldehyde 3-phosphate dehydrogenase, C-terminal domain	G	KOG0657	Glyceraldehyde 3-phosphate dehydrogenase
P04406	GAPDH	Glyceraldehyde-3-phosphate dehydrogenase OS=Homo sapiens OX=9606 GN=GAPDH PE=1 SV=3	145	K	2.302	0.00011348	Up	1	1.36617e-122	292.67	3	YDNSLK(1)IISNASCTTNCLAPLAK	1.4329	0.588	0.561	0.651	1.459	1.387	1.298	cytoplasm	K00134	GAPDH; glyceraldehyde 3-phosphate dehydrogenase [EC:1.2.1.12]	hsa05010 Alzheimer disease; hsa05132 Salmonella infection; hsa04066 HIF-1 signaling pathway; hsa05130 Pathogenic Escherichia coli infection; hsa00010 Glycolysis / Gluconeogenesis; hsa01200 Carbon metabolism; hsa01230 Biosynthesis of amino acids; hsa01100 Metabolic pathways	GO:0000226 microtubule cytoskeleton organization; GO:0001817 regulation of cytokine production; GO:0001819 positive regulation of cytokine production; GO:0001906 cell killing; GO:0001907 killing by symbiont of host cells; GO:0002376 immune system process; GO:0002791 regulation of peptide secretion; GO:0002793 positive regulation of peptide secretion; GO:0005975 carbohydrate metabolic process; GO:…	GO:0005622 intracellular; GO:0005623 cell; GO:0005634 nucleus; GO:0005635 nuclear envelope; GO:0005737 cytoplasm; GO:0005811 lipid droplet; GO:0005829 cytosol; GO:0005856 cytoskeleton; GO:0005886 plasma membrane; GO:0012505 endomembrane system; GO:0015630 microtubule cytoskeleton; GO:0016020 membrane; GO:0031090 organelle membrane; GO:0031965 nuclear membrane; GO:0031967 organelle envelope; GO:00…	GO:0003824 catalytic activity; GO:0004365 glyceraldehyde-3-phosphate dehydrogenase (NAD+) (phosphorylating) activity; GO:0004857 enzyme inhibitor activity; GO:0004866 endopeptidase inhibitor activity; GO:0005488 binding; GO:0005515 protein binding; GO:0008017 microtubule binding; GO:0008092 cytoskeletal protein binding; GO:0015631 tubulin binding; GO:0016491 oxidoreductase activity; GO:0016620 ox…	PF00044; PF02800	Glyceraldehyde 3-phosphate dehydrogenase, NAD binding domain; Glyceraldehyde 3-phosphate dehydrogenase, C-terminal domain	G	KOG0657	Glyceraldehyde 3-phosphate dehydrogenase
P04637	TP53	Cellular tumor antigen p53 OS=Homo sapiens OX=9606 GN=TP53 PE=1 SV=4	164	K	1.604	0.000116391	Up	1	1.62149e-16	130.71	3	AMAIYK(1)QSQHMTEVVR	2.1838	0.772	0.733	0.802	1.198	1.228	1.274	nucleus	K04451	TP53; tumor protein p53	hsa05216 Thyroid cancer; hsa05160 Hepatitis C; hsa05224 Breast cancer; hsa05200 Pathways in cancer [Cancer network viewer]; hsa05203 Viral carcinogenesis; hsa04919 Thyroid hormone signaling pathway; hsa05166 Human T-cell leukemia virus 1 infection; hsa05012 Parkinson disease; hsa04310 Wnt signaling pathway; hsa05225 Hepatocellular carcinoma; hsa04211 Longevity regulating pathway; hsa04210 Apoptos…	GO:0000075 cell cycle checkpoint; GO:0000077 DNA damage checkpoint; GO:0000122 negative regulation of transcription by RNA polymerase II; GO:0000278 mitotic cell cycle; GO:0000733 DNA strand renaturation; GO:0001558 regulation of cell growth; GO:0001666 response to hypoxia; GO:0001932 regulation of protein phosphorylation; GO:0001934 positive regulation of protein phosphorylation; GO:0002791 regu…	GO:0000228 nuclear chromosome; GO:0000785 chromatin; GO:0000790 nuclear chromatin; GO:0005622 intracellular; GO:0005623 cell; GO:0005634 nucleus; GO:0005654 nucleoplasm; GO:0005657 replication fork; GO:0005667 transcription regulator complex; GO:0005694 chromosome; GO:0005730 nucleolus; GO:0005737 cytoplasm; GO:0005739 mitochondrion; GO:0005759 mitochondrial matrix; GO:0005783 endoplasmic reticul…	GO:0000166 nucleotide binding; GO:0000976 transcription regulatory region sequence-specific DNA binding; GO:0000977 RNA polymerase II transcription regulatory region sequence-specific DNA binding; GO:0000978 RNA polymerase II cis-regulatory region sequence-specific DNA binding; GO:0000981 DNA-binding transcription factor activity, RNA polymerase II-specific; GO:0000987 cis-regulatory region seque…	PF00870	P53 DNA-binding domain
P04637	TP53	Cellular tumor antigen p53 OS=Homo sapiens OX=9606 GN=TP53 PE=1 SV=4	305	K	2.093	0.00332539	Up	1	9.04966e-10	197.3	3	K(1)GEPHHELPPGSTK(1)R	4.4547	0.754	0.55	0.643	1.178	1.367	1.53	nucleus	K04451	TP53; tumor protein p53	hsa05216 Thyroid cancer; hsa05160 Hepatitis C; hsa05224 Breast cancer; hsa05200 Pathways in cancer [Cancer network viewer]; hsa05203 Viral carcinogenesis; hsa04919 Thyroid hormone signaling pathway; hsa05166 Human T-cell leukemia virus 1 infection; hsa05012 Parkinson disease; hsa04310 Wnt signaling pathway; hsa05225 Hepatocellular carcinoma; hsa04211 Longevity regulating pathway; hsa04210 Apoptos…	GO:0000075 cell cycle checkpoint; GO:0000077 DNA damage checkpoint; GO:0000122 negative regulation of transcription by RNA polymerase II; GO:0000278 mitotic cell cycle; GO:0000733 DNA strand renaturation; GO:0001558 regulation of cell growth; GO:0001666 response to hypoxia; GO:0001932 regulation of protein phosphorylation; GO:0001934 positive regulation of protein phosphorylation; GO:0002791 regu…	GO:0000228 nuclear chromosome; GO:0000785 chromatin; GO:0000790 nuclear chromatin; GO:0005622 intracellular; GO:0005623 cell; GO:0005634 nucleus; GO:0005654 nucleoplasm; GO:0005657 replication fork; GO:0005667 transcription regulator complex; GO:0005694 chromosome; GO:0005730 nucleolus; GO:0005737 cytoplasm; GO:0005739 mitochondrion; GO:0005759 mitochondrial matrix; GO:0005783 endoplasmic reticul…	GO:0000166 nucleotide binding; GO:0000976 transcription regulatory region sequence-specific DNA binding; GO:0000977 RNA polymerase II transcription regulatory region sequence-specific DNA binding; GO:0000978 RNA polymerase II cis-regulatory region sequence-specific DNA binding; GO:0000981 DNA-binding transcription factor activity, RNA polymerase II-specific; GO:0000987 cis-regulatory region seque…	PF00870	P53 DNA-binding domain
P04637	TP53	Cellular tumor antigen p53 OS=Homo sapiens OX=9606 GN=TP53 PE=1 SV=4	321	K	2.041	0.0182799	Up	1	2.85994e-12	160.62	2	K(1)PLDGEYFTLQIR	2.1275	0.909	0.491	0.575	1.501	1.249	1.28	nucleus	K04451	TP53; tumor protein p53	hsa05216 Thyroid cancer; hsa05160 Hepatitis C; hsa05224 Breast cancer; hsa05200 Pathways in cancer [Cancer network viewer]; hsa05203 Viral carcinogenesis; hsa04919 Thyroid hormone signaling pathway; hsa05166 Human T-cell leukemia virus 1 infection; hsa05012 Parkinson disease; hsa04310 Wnt signaling pathway; hsa05225 Hepatocellular carcinoma; hsa04211 Longevity regulating pathway; hsa04210 Apoptos…	GO:0000075 cell cycle checkpoint; GO:0000077 DNA damage checkpoint; GO:0000122 negative regulation of transcription by RNA polymerase II; GO:0000278 mitotic cell cycle; GO:0000733 DNA strand renaturation; GO:0001558 regulation of cell growth; GO:0001666 response to hypoxia; GO:0001932 regulation of protein phosphorylation; GO:0001934 positive regulation of protein phosphorylation; GO:0002791 regu…	GO:0000228 nuclear chromosome; GO:0000785 chromatin; GO:0000790 nuclear chromatin; GO:0005622 intracellular; GO:0005623 cell; GO:0005634 nucleus; GO:0005654 nucleoplasm; GO:0005657 replication fork; GO:0005667 transcription regulator complex; GO:0005694 chromosome; GO:0005730 nucleolus; GO:0005737 cytoplasm; GO:0005739 mitochondrion; GO:0005759 mitochondrial matrix; GO:0005783 endoplasmic reticul…	GO:0000166 nucleotide binding; GO:0000976 transcription regulatory region sequence-specific DNA binding; GO:0000977 RNA polymerase II transcription regulatory region sequence-specific DNA binding; GO:0000978 RNA polymerase II cis-regulatory region sequence-specific DNA binding; GO:0000981 DNA-binding transcription factor activity, RNA polymerase II-specific; GO:0000987 cis-regulatory region seque…	PF00870	P53 DNA-binding domain
P04637	TP53	Cellular tumor antigen p53 OS=Homo sapiens OX=9606 GN=TP53 PE=1 SV=4	120	K	1.795	0.000524625	Up	1	1.36302e-50	214.41	3	LGFLHSGTAK(1)SVTCTYSPALNK	-0.41336	0.749	0.661	0.742	1.194	1.292	1.376	nucleus	K04451	TP53; tumor protein p53	hsa05216 Thyroid cancer; hsa05160 Hepatitis C; hsa05224 Breast cancer; hsa05200 Pathways in cancer [Cancer network viewer]; hsa05203 Viral carcinogenesis; hsa04919 Thyroid hormone signaling pathway; hsa05166 Human T-cell leukemia virus 1 infection; hsa05012 Parkinson disease; hsa04310 Wnt signaling pathway; hsa05225 Hepatocellular carcinoma; hsa04211 Longevity regulating pathway; hsa04210 Apoptos…	GO:0000075 cell cycle checkpoint; GO:0000077 DNA damage checkpoint; GO:0000122 negative regulation of transcription by RNA polymerase II; GO:0000278 mitotic cell cycle; GO:0000733 DNA strand renaturation; GO:0001558 regulation of cell growth; GO:0001666 response to hypoxia; GO:0001932 regulation of protein phosphorylation; GO:0001934 positive regulation of protein phosphorylation; GO:0002791 regu…	GO:0000228 nuclear chromosome; GO:0000785 chromatin; GO:0000790 nuclear chromatin; GO:0005622 intracellular; GO:0005623 cell; GO:0005634 nucleus; GO:0005654 nucleoplasm; GO:0005657 replication fork; GO:0005667 transcription regulator complex; GO:0005694 chromosome; GO:0005730 nucleolus; GO:0005737 cytoplasm; GO:0005739 mitochondrion; GO:0005759 mitochondrial matrix; GO:0005783 endoplasmic reticul…	GO:0000166 nucleotide binding; GO:0000976 transcription regulatory region sequence-specific DNA binding; GO:0000977 RNA polymerase II transcription regulatory region sequence-specific DNA binding; GO:0000978 RNA polymerase II cis-regulatory region sequence-specific DNA binding; GO:0000981 DNA-binding transcription factor activity, RNA polymerase II-specific; GO:0000987 cis-regulatory region seque…	PF00870	P53 DNA-binding domain
P08754	GNAI3	Guanine nucleotide-binding protein G(i) subunit alpha OS=Homo sapiens OX=9606 GN=GNAI3 PE=1 SV=3	317	K	1.526	0.0308837	Up	1	8.00424e-06	108.34	3	DTK(1)EIYTHFTCATDTK	2.6993	0.82	0.707		1.294	1.192	1.01	cytoplasm	K04630	GNAI; guanine nucleotide-binding protein G(i) subunit alpha	hsa04923 Regulation of lipolysis in adipocytes; hsa05200 Pathways in cancer [Cancer network viewer]; hsa04360 Axon guidance; hsa04935 Growth hormone synthesis, secretion and action; hsa04371 Apelin signaling pathway; hsa04261 Adrenergic signaling in cardiomyocytes; hsa05012 Parkinson disease; hsa04914 Progesterone-mediated oocyte maturation; hsa04071 Sphingolipid signaling pathway; hsa04934 Cushi…	GO:0006139 nucleobase-containing compound metabolic process; GO:0006163 purine nucleotide metabolic process; GO:0006457 protein folding; GO:0006725 cellular aromatic compound metabolic process; GO:0006753 nucleoside phosphate metabolic process; GO:0006793 phosphorus metabolic process; GO:0006796 phosphate-containing compound metabolic process; GO:0006807 nitrogen compound metabolic process; GO:00…	GO:0000139 Golgi membrane; GO:0005622 intracellular; GO:0005623 cell; GO:0005634 nucleus; GO:0005730 nucleolus; GO:0005737 cytoplasm; GO:0005794 Golgi apparatus; GO:0005813 centrosome; GO:0005815 microtubule organizing center; GO:0005834 heterotrimeric G-protein complex; GO:0005856 cytoskeleton; GO:0005886 plasma membrane; GO:0005938 cell cortex; GO:0009898 cytoplasmic side of plasma membrane; GO…	GO:0000166 nucleotide binding; GO:0000287 magnesium ion binding; GO:0001664 G protein-coupled receptor binding; GO:0001882 nucleoside binding; GO:0001883 purine nucleoside binding; GO:0003824 catalytic activity; GO:0003924 GTPase activity; GO:0005102 signaling receptor binding; GO:0005488 binding; GO:0005515 protein binding; GO:0005525 GTP binding; GO:0016462 pyrophosphatase activity; GO:0016787 …	PF00503	G-protein alpha subunit	DT	KOG0082	G-protein alpha subunit (small G protein superfamily)
P08754	GNAI3	Guanine nucleotide-binding protein G(i) subunit alpha OS=Homo sapiens OX=9606 GN=GNAI3 PE=1 SV=3	248	K	1.867	0.00279686	Up	1	5.39682e-05	108.24	3	MHESMK(1)LFDSICNNK	1.438	0.679	0.66	0.766	1.318	1.121	1.492	cytoplasm	K04630	GNAI; guanine nucleotide-binding protein G(i) subunit alpha	hsa04923 Regulation of lipolysis in adipocytes; hsa05200 Pathways in cancer [Cancer network viewer]; hsa04360 Axon guidance; hsa04935 Growth hormone synthesis, secretion and action; hsa04371 Apelin signaling pathway; hsa04261 Adrenergic signaling in cardiomyocytes; hsa05012 Parkinson disease; hsa04914 Progesterone-mediated oocyte maturation; hsa04071 Sphingolipid signaling pathway; hsa04934 Cushi…	GO:0006139 nucleobase-containing compound metabolic process; GO:0006163 purine nucleotide metabolic process; GO:0006457 protein folding; GO:0006725 cellular aromatic compound metabolic process; GO:0006753 nucleoside phosphate metabolic process; GO:0006793 phosphorus metabolic process; GO:0006796 phosphate-containing compound metabolic process; GO:0006807 nitrogen compound metabolic process; GO:00…	GO:0000139 Golgi membrane; GO:0005622 intracellular; GO:0005623 cell; GO:0005634 nucleus; GO:0005730 nucleolus; GO:0005737 cytoplasm; GO:0005794 Golgi apparatus; GO:0005813 centrosome; GO:0005815 microtubule organizing center; GO:0005834 heterotrimeric G-protein complex; GO:0005856 cytoskeleton; GO:0005886 plasma membrane; GO:0005938 cell cortex; GO:0009898 cytoplasmic side of plasma membrane; GO…	GO:0000166 nucleotide binding; GO:0000287 magnesium ion binding; GO:0001664 G protein-coupled receptor binding; GO:0001882 nucleoside binding; GO:0001883 purine nucleoside binding; GO:0003824 catalytic activity; GO:0003924 GTPase activity; GO:0005102 signaling receptor binding; GO:0005488 binding; GO:0005515 protein binding; GO:0005525 GTP binding; GO:0016462 pyrophosphatase activity; GO:0016787 …	PF00503	G-protein alpha subunit	DT	KOG0082	G-protein alpha subunit (small G protein superfamily)
P04920	SLC4A2	Anion exchange protein 2 OS=Homo sapiens OX=9606 GN=SLC4A2 PE=1 SV=4	658	K	9.039	0.0230672	Up	1	2.98015e-12	132.61	3	SAQDK(1)ALLQMVEAAGAAEDDPLRR	6.4638	0.128	0.229		1.32		1.907	plasma membrane	K13855	SLC4A2; solute carrier family 4 (anion exchanger), member 2	hsa04972 Pancreatic secretion; hsa04976 Bile secretion; hsa04971 Gastric acid secretion; hsa04970 Salivary secretion	GO:0000003 reproduction; GO:0006810 transport; GO:0006811 ion transport; GO:0006812 cation transport; GO:0006814 sodium ion transport; GO:0006820 anion transport; GO:0006821 chloride transport; GO:0006873 cellular ion homeostasis; GO:0006885 regulation of pH; GO:0007275 multicellular organism development; GO:0007276 gamete generation; GO:0007283 spermatogenesis; GO:0009987 cellular process; GO:00…	GO:0005623 cell; GO:0005886 plasma membrane; GO:0005887 integral component of plasma membrane; GO:0016020 membrane; GO:0016021 integral component of membrane; GO:0016323 basolateral plasma membrane; GO:0016324 apical plasma membrane; GO:0031224 intrinsic component of membrane; GO:0031226 intrinsic component of plasma membrane; GO:0045177 apical part of cell; GO:0071944 cell periphery; GO:0098590 …	GO:0005215 transporter activity; GO:0005452 inorganic anion exchanger activity; GO:0005488 binding; GO:0005515 protein binding; GO:0008324 cation transmembrane transporter activity; GO:0008509 anion transmembrane transporter activity; GO:0008510 sodium:bicarbonate symporter activity; GO:0008514 organic anion transmembrane transporter activity; GO:0015075 ion transmembrane transporter activity; GO…	PF07565	Band 3 cytoplasmic domain	P	KOG1172	Na+-independent Cl/HCO3 exchanger AE1 and related transporters (SLC4 family)
P04920	SLC4A2	Anion exchange protein 2 OS=Homo sapiens OX=9606 GN=SLC4A2 PE=1 SV=4	893	K	3.386	0.0478159	Up	1	6.92459e-10	183.57	2	SLAGQSGQGK(1)PR	0.013367	0.411	0.423		1.042		1.782	plasma membrane	K13855	SLC4A2; solute carrier family 4 (anion exchanger), member 2	hsa04972 Pancreatic secretion; hsa04976 Bile secretion; hsa04971 Gastric acid secretion; hsa04970 Salivary secretion	GO:0000003 reproduction; GO:0006810 transport; GO:0006811 ion transport; GO:0006812 cation transport; GO:0006814 sodium ion transport; GO:0006820 anion transport; GO:0006821 chloride transport; GO:0006873 cellular ion homeostasis; GO:0006885 regulation of pH; GO:0007275 multicellular organism development; GO:0007276 gamete generation; GO:0007283 spermatogenesis; GO:0009987 cellular process; GO:00…	GO:0005623 cell; GO:0005886 plasma membrane; GO:0005887 integral component of plasma membrane; GO:0016020 membrane; GO:0016021 integral component of membrane; GO:0016323 basolateral plasma membrane; GO:0016324 apical plasma membrane; GO:0031224 intrinsic component of membrane; GO:0031226 intrinsic component of plasma membrane; GO:0045177 apical part of cell; GO:0071944 cell periphery; GO:0098590 …	GO:0005215 transporter activity; GO:0005452 inorganic anion exchanger activity; GO:0005488 binding; GO:0005515 protein binding; GO:0008324 cation transmembrane transporter activity; GO:0008509 anion transmembrane transporter activity; GO:0008510 sodium:bicarbonate symporter activity; GO:0008514 organic anion transmembrane transporter activity; GO:0015075 ion transmembrane transporter activity; GO…	PF07565	Band 3 cytoplasmic domain	P	KOG1172	Na+-independent Cl/HCO3 exchanger AE1 and related transporters (SLC4 family)
P05023	ATP1A1	Sodium/potassium-transporting ATPase subunit alpha-1 OS=Homo sapiens OX=9606 GN=ATP1A1 PE=1 SV=1	45	K	1.866	0.00178672	Up	1	9.60968e-34	187.47	3	EVSMDDHK(1)LSLDELHR	4.1729	0.754	0.608	0.754	1.2	1.375	1.374	plasma membrane	K01539	ATP1A; sodium/potassium-transporting ATPase subunit alpha [EC:7.2.2.13]	hsa04972 Pancreatic secretion; hsa04960 Aldosterone-regulated sodium reabsorption; hsa04919 Thyroid hormone signaling pathway; hsa04911 Insulin secretion; hsa04970 Salivary secretion; hsa04261 Adrenergic signaling in cardiomyocytes; hsa04961 Endocrine and other factor-regulated calcium reabsorption; hsa04260 Cardiac muscle contraction; hsa04978 Mineral absorption; hsa04971 Gastric acid secretion;…	GO:0001508 action potential; GO:0002026 regulation of the force of heart contraction; GO:0002028 regulation of sodium ion transport; GO:0003008 system process; GO:0003012 muscle system process; GO:0003013 circulatory system process; GO:0003015 heart process; GO:0006793 phosphorus metabolic process; GO:0006796 phosphate-containing compound metabolic process; GO:0006810 transport; GO:0006811 ion tr…	GO:0005622 intracellular; GO:0005623 cell; GO:0005737 cytoplasm; GO:0005768 endosome; GO:0005783 endoplasmic reticulum; GO:0005794 Golgi apparatus; GO:0005886 plasma membrane; GO:0005887 integral component of plasma membrane; GO:0005890 sodium:potassium-exchanging ATPase complex; GO:0005901 caveola; GO:0005911 cell-cell junction; GO:0012505 endomembrane system; GO:0014069 postsynaptic density; GO…	GO:0000166 nucleotide binding; GO:0003824 catalytic activity; GO:0005215 transporter activity; GO:0005391 sodium:potassium-exchanging ATPase activity; GO:0005488 binding; GO:0005496 steroid binding; GO:0005515 protein binding; GO:0005524 ATP binding; GO:0008092 cytoskeletal protein binding; GO:0008144 drug binding; GO:0008289 lipid binding; GO:0008324 cation transmembrane transporter activity; GO…	PF00690	Cation transporter/ATPase, N-terminus	P	KOG0203	Na+/K+ ATPase, alpha subunit
P05023	ATP1A1	Sodium/potassium-transporting ATPase subunit alpha-1 OS=Homo sapiens OX=9606 GN=ATP1A1 PE=1 SV=1	494	K	1.543	0.000156692	Up	1	2.1725e-20	115.29	3	YQLSIHK(1)NPNTSEPQHLLVMK	-0.91337	0.761	0.789	0.827	1.199	1.197	1.272	plasma membrane	K01539	ATP1A; sodium/potassium-transporting ATPase subunit alpha [EC:7.2.2.13]	hsa04972 Pancreatic secretion; hsa04960 Aldosterone-regulated sodium reabsorption; hsa04919 Thyroid hormone signaling pathway; hsa04911 Insulin secretion; hsa04970 Salivary secretion; hsa04261 Adrenergic signaling in cardiomyocytes; hsa04961 Endocrine and other factor-regulated calcium reabsorption; hsa04260 Cardiac muscle contraction; hsa04978 Mineral absorption; hsa04971 Gastric acid secretion;…	GO:0001508 action potential; GO:0002026 regulation of the force of heart contraction; GO:0002028 regulation of sodium ion transport; GO:0003008 system process; GO:0003012 muscle system process; GO:0003013 circulatory system process; GO:0003015 heart process; GO:0006793 phosphorus metabolic process; GO:0006796 phosphate-containing compound metabolic process; GO:0006810 transport; GO:0006811 ion tr…	GO:0005622 intracellular; GO:0005623 cell; GO:0005737 cytoplasm; GO:0005768 endosome; GO:0005783 endoplasmic reticulum; GO:0005794 Golgi apparatus; GO:0005886 plasma membrane; GO:0005887 integral component of plasma membrane; GO:0005890 sodium:potassium-exchanging ATPase complex; GO:0005901 caveola; GO:0005911 cell-cell junction; GO:0012505 endomembrane system; GO:0014069 postsynaptic density; GO…	GO:0000166 nucleotide binding; GO:0003824 catalytic activity; GO:0005215 transporter activity; GO:0005391 sodium:potassium-exchanging ATPase activity; GO:0005488 binding; GO:0005496 steroid binding; GO:0005515 protein binding; GO:0005524 ATP binding; GO:0008092 cytoskeletal protein binding; GO:0008144 drug binding; GO:0008289 lipid binding; GO:0008324 cation transmembrane transporter activity; GO…	PF00690	Cation transporter/ATPase, N-terminus	P	KOG0203	Na+/K+ ATPase, alpha subunit
P05023	ATP1A1	Sodium/potassium-transporting ATPase subunit alpha-1 OS=Homo sapiens OX=9606 GN=ATP1A1 PE=1 SV=1	727	K	1.892	9.82077e-05	Up	1	5.82161e-05	91.993	3	K(1)ADIGVAMGIAGSDVSK	-0.82905	0.657	0.705	0.735	1.308	1.385	1.275	plasma membrane	K01539	ATP1A; sodium/potassium-transporting ATPase subunit alpha [EC:7.2.2.13]	hsa04972 Pancreatic secretion; hsa04960 Aldosterone-regulated sodium reabsorption; hsa04919 Thyroid hormone signaling pathway; hsa04911 Insulin secretion; hsa04970 Salivary secretion; hsa04261 Adrenergic signaling in cardiomyocytes; hsa04961 Endocrine and other factor-regulated calcium reabsorption; hsa04260 Cardiac muscle contraction; hsa04978 Mineral absorption; hsa04971 Gastric acid secretion;…	GO:0001508 action potential; GO:0002026 regulation of the force of heart contraction; GO:0002028 regulation of sodium ion transport; GO:0003008 system process; GO:0003012 muscle system process; GO:0003013 circulatory system process; GO:0003015 heart process; GO:0006793 phosphorus metabolic process; GO:0006796 phosphate-containing compound metabolic process; GO:0006810 transport; GO:0006811 ion tr…	GO:0005622 intracellular; GO:0005623 cell; GO:0005737 cytoplasm; GO:0005768 endosome; GO:0005783 endoplasmic reticulum; GO:0005794 Golgi apparatus; GO:0005886 plasma membrane; GO:0005887 integral component of plasma membrane; GO:0005890 sodium:potassium-exchanging ATPase complex; GO:0005901 caveola; GO:0005911 cell-cell junction; GO:0012505 endomembrane system; GO:0014069 postsynaptic density; GO…	GO:0000166 nucleotide binding; GO:0003824 catalytic activity; GO:0005215 transporter activity; GO:0005391 sodium:potassium-exchanging ATPase activity; GO:0005488 binding; GO:0005496 steroid binding; GO:0005515 protein binding; GO:0005524 ATP binding; GO:0008092 cytoskeletal protein binding; GO:0008144 drug binding; GO:0008289 lipid binding; GO:0008324 cation transmembrane transporter activity; GO…	PF00690	Cation transporter/ATPase, N-terminus	P	KOG0203	Na+/K+ ATPase, alpha subunit
P05023	ATP1A1	Sodium/potassium-transporting ATPase subunit alpha-1 OS=Homo sapiens OX=9606 GN=ATP1A1 PE=1 SV=1	359	K	1.58	0.0378334	Up	1	3.10533e-39	169.21	3	NCLVK(1)NLEAVETLGSTSTICSDK	2.9612	0.848	0.589	0.908	1.067	1.375	1.264	plasma membrane	K01539	ATP1A; sodium/potassium-transporting ATPase subunit alpha [EC:7.2.2.13]	hsa04972 Pancreatic secretion; hsa04960 Aldosterone-regulated sodium reabsorption; hsa04919 Thyroid hormone signaling pathway; hsa04911 Insulin secretion; hsa04970 Salivary secretion; hsa04261 Adrenergic signaling in cardiomyocytes; hsa04961 Endocrine and other factor-regulated calcium reabsorption; hsa04260 Cardiac muscle contraction; hsa04978 Mineral absorption; hsa04971 Gastric acid secretion;…	GO:0001508 action potential; GO:0002026 regulation of the force of heart contraction; GO:0002028 regulation of sodium ion transport; GO:0003008 system process; GO:0003012 muscle system process; GO:0003013 circulatory system process; GO:0003015 heart process; GO:0006793 phosphorus metabolic process; GO:0006796 phosphate-containing compound metabolic process; GO:0006810 transport; GO:0006811 ion tr…	GO:0005622 intracellular; GO:0005623 cell; GO:0005737 cytoplasm; GO:0005768 endosome; GO:0005783 endoplasmic reticulum; GO:0005794 Golgi apparatus; GO:0005886 plasma membrane; GO:0005887 integral component of plasma membrane; GO:0005890 sodium:potassium-exchanging ATPase complex; GO:0005901 caveola; GO:0005911 cell-cell junction; GO:0012505 endomembrane system; GO:0014069 postsynaptic density; GO…	GO:0000166 nucleotide binding; GO:0003824 catalytic activity; GO:0005215 transporter activity; GO:0005391 sodium:potassium-exchanging ATPase activity; GO:0005488 binding; GO:0005496 steroid binding; GO:0005515 protein binding; GO:0005524 ATP binding; GO:0008092 cytoskeletal protein binding; GO:0008144 drug binding; GO:0008289 lipid binding; GO:0008324 cation transmembrane transporter activity; GO…	PF00690	Cation transporter/ATPase, N-terminus	P	KOG0203	Na+/K+ ATPase, alpha subunit
P05023	ATP1A1	Sodium/potassium-transporting ATPase subunit alpha-1 OS=Homo sapiens OX=9606 GN=ATP1A1 PE=1 SV=1	194	K	1.633	0.0289969	Up	1	7.46936e-14	124.77	3	MSINAEEVVVGDLVEVK(1)GGDR	0.63891	0.607	0.801	0.888	1.482	1.073	1.194	plasma membrane	K01539	ATP1A; sodium/potassium-transporting ATPase subunit alpha [EC:7.2.2.13]	hsa04972 Pancreatic secretion; hsa04960 Aldosterone-regulated sodium reabsorption; hsa04919 Thyroid hormone signaling pathway; hsa04911 Insulin secretion; hsa04970 Salivary secretion; hsa04261 Adrenergic signaling in cardiomyocytes; hsa04961 Endocrine and other factor-regulated calcium reabsorption; hsa04260 Cardiac muscle contraction; hsa04978 Mineral absorption; hsa04971 Gastric acid secretion;…	GO:0001508 action potential; GO:0002026 regulation of the force of heart contraction; GO:0002028 regulation of sodium ion transport; GO:0003008 system process; GO:0003012 muscle system process; GO:0003013 circulatory system process; GO:0003015 heart process; GO:0006793 phosphorus metabolic process; GO:0006796 phosphate-containing compound metabolic process; GO:0006810 transport; GO:0006811 ion tr…	GO:0005622 intracellular; GO:0005623 cell; GO:0005737 cytoplasm; GO:0005768 endosome; GO:0005783 endoplasmic reticulum; GO:0005794 Golgi apparatus; GO:0005886 plasma membrane; GO:0005887 integral component of plasma membrane; GO:0005890 sodium:potassium-exchanging ATPase complex; GO:0005901 caveola; GO:0005911 cell-cell junction; GO:0012505 endomembrane system; GO:0014069 postsynaptic density; GO…	GO:0000166 nucleotide binding; GO:0003824 catalytic activity; GO:0005215 transporter activity; GO:0005391 sodium:potassium-exchanging ATPase activity; GO:0005488 binding; GO:0005496 steroid binding; GO:0005515 protein binding; GO:0005524 ATP binding; GO:0008092 cytoskeletal protein binding; GO:0008144 drug binding; GO:0008289 lipid binding; GO:0008324 cation transmembrane transporter activity; GO…	PF00690	Cation transporter/ATPase, N-terminus	P	KOG0203	Na+/K+ ATPase, alpha subunit
P05023	ATP1A1	Sodium/potassium-transporting ATPase subunit alpha-1 OS=Homo sapiens OX=9606 GN=ATP1A1 PE=1 SV=1	508	K	2.344	0.000177947	Up	1	4.03252e-19	120.37	3	NPNTSEPQHLLVMK(1)GAPER	-1.4992	0.569	0.561		1.282	1.4	1.291	plasma membrane	K01539	ATP1A; sodium/potassium-transporting ATPase subunit alpha [EC:7.2.2.13]	hsa04972 Pancreatic secretion; hsa04960 Aldosterone-regulated sodium reabsorption; hsa04919 Thyroid hormone signaling pathway; hsa04911 Insulin secretion; hsa04970 Salivary secretion; hsa04261 Adrenergic signaling in cardiomyocytes; hsa04961 Endocrine and other factor-regulated calcium reabsorption; hsa04260 Cardiac muscle contraction; hsa04978 Mineral absorption; hsa04971 Gastric acid secretion;…	GO:0001508 action potential; GO:0002026 regulation of the force of heart contraction; GO:0002028 regulation of sodium ion transport; GO:0003008 system process; GO:0003012 muscle system process; GO:0003013 circulatory system process; GO:0003015 heart process; GO:0006793 phosphorus metabolic process; GO:0006796 phosphate-containing compound metabolic process; GO:0006810 transport; GO:0006811 ion tr…	GO:0005622 intracellular; GO:0005623 cell; GO:0005737 cytoplasm; GO:0005768 endosome; GO:0005783 endoplasmic reticulum; GO:0005794 Golgi apparatus; GO:0005886 plasma membrane; GO:0005887 integral component of plasma membrane; GO:0005890 sodium:potassium-exchanging ATPase complex; GO:0005901 caveola; GO:0005911 cell-cell junction; GO:0012505 endomembrane system; GO:0014069 postsynaptic density; GO…	GO:0000166 nucleotide binding; GO:0003824 catalytic activity; GO:0005215 transporter activity; GO:0005391 sodium:potassium-exchanging ATPase activity; GO:0005488 binding; GO:0005496 steroid binding; GO:0005515 protein binding; GO:0005524 ATP binding; GO:0008092 cytoskeletal protein binding; GO:0008144 drug binding; GO:0008289 lipid binding; GO:0008324 cation transmembrane transporter activity; GO…	PF00690	Cation transporter/ATPase, N-terminus	P	KOG0203	Na+/K+ ATPase, alpha subunit
P05023	ATP1A1	Sodium/potassium-transporting ATPase subunit alpha-1 OS=Homo sapiens OX=9606 GN=ATP1A1 PE=1 SV=1	1019	K	1.518	0.000282872	Up	1	0.00035087	90.263	2	RPGGWVEK(1)ETYY	-0.79557	0.789	0.851	0.76	1.188	1.223	1.232	plasma membrane	K01539	ATP1A; sodium/potassium-transporting ATPase subunit alpha [EC:7.2.2.13]	hsa04972 Pancreatic secretion; hsa04960 Aldosterone-regulated sodium reabsorption; hsa04919 Thyroid hormone signaling pathway; hsa04911 Insulin secretion; hsa04970 Salivary secretion; hsa04261 Adrenergic signaling in cardiomyocytes; hsa04961 Endocrine and other factor-regulated calcium reabsorption; hsa04260 Cardiac muscle contraction; hsa04978 Mineral absorption; hsa04971 Gastric acid secretion;…	GO:0001508 action potential; GO:0002026 regulation of the force of heart contraction; GO:0002028 regulation of sodium ion transport; GO:0003008 system process; GO:0003012 muscle system process; GO:0003013 circulatory system process; GO:0003015 heart process; GO:0006793 phosphorus metabolic process; GO:0006796 phosphate-containing compound metabolic process; GO:0006810 transport; GO:0006811 ion tr…	GO:0005622 intracellular; GO:0005623 cell; GO:0005737 cytoplasm; GO:0005768 endosome; GO:0005783 endoplasmic reticulum; GO:0005794 Golgi apparatus; GO:0005886 plasma membrane; GO:0005887 integral component of plasma membrane; GO:0005890 sodium:potassium-exchanging ATPase complex; GO:0005901 caveola; GO:0005911 cell-cell junction; GO:0012505 endomembrane system; GO:0014069 postsynaptic density; GO…	GO:0000166 nucleotide binding; GO:0003824 catalytic activity; GO:0005215 transporter activity; GO:0005391 sodium:potassium-exchanging ATPase activity; GO:0005488 binding; GO:0005496 steroid binding; GO:0005515 protein binding; GO:0005524 ATP binding; GO:0008092 cytoskeletal protein binding; GO:0008144 drug binding; GO:0008289 lipid binding; GO:0008324 cation transmembrane transporter activity; GO…	PF00690	Cation transporter/ATPase, N-terminus	P	KOG0203	Na+/K+ ATPase, alpha subunit
P05023	ATP1A1	Sodium/potassium-transporting ATPase subunit alpha-1 OS=Homo sapiens OX=9606 GN=ATP1A1 PE=1 SV=1	612	K	1.922	0.000552833	Up	1	2.68187e-08	123.24	3	SAGIK(1)VIMVTGDHPITAK	-0.04954	0.754	0.638	0.683	1.442	1.245	1.302	plasma membrane	K01539	ATP1A; sodium/potassium-transporting ATPase subunit alpha [EC:7.2.2.13]	hsa04972 Pancreatic secretion; hsa04960 Aldosterone-regulated sodium reabsorption; hsa04919 Thyroid hormone signaling pathway; hsa04911 Insulin secretion; hsa04970 Salivary secretion; hsa04261 Adrenergic signaling in cardiomyocytes; hsa04961 Endocrine and other factor-regulated calcium reabsorption; hsa04260 Cardiac muscle contraction; hsa04978 Mineral absorption; hsa04971 Gastric acid secretion;…	GO:0001508 action potential; GO:0002026 regulation of the force of heart contraction; GO:0002028 regulation of sodium ion transport; GO:0003008 system process; GO:0003012 muscle system process; GO:0003013 circulatory system process; GO:0003015 heart process; GO:0006793 phosphorus metabolic process; GO:0006796 phosphate-containing compound metabolic process; GO:0006810 transport; GO:0006811 ion tr…	GO:0005622 intracellular; GO:0005623 cell; GO:0005737 cytoplasm; GO:0005768 endosome; GO:0005783 endoplasmic reticulum; GO:0005794 Golgi apparatus; GO:0005886 plasma membrane; GO:0005887 integral component of plasma membrane; GO:0005890 sodium:potassium-exchanging ATPase complex; GO:0005901 caveola; GO:0005911 cell-cell junction; GO:0012505 endomembrane system; GO:0014069 postsynaptic density; GO…	GO:0000166 nucleotide binding; GO:0003824 catalytic activity; GO:0005215 transporter activity; GO:0005391 sodium:potassium-exchanging ATPase activity; GO:0005488 binding; GO:0005496 steroid binding; GO:0005515 protein binding; GO:0005524 ATP binding; GO:0008092 cytoskeletal protein binding; GO:0008144 drug binding; GO:0008289 lipid binding; GO:0008324 cation transmembrane transporter activity; GO…	PF00690	Cation transporter/ATPase, N-terminus	P	KOG0203	Na+/K+ ATPase, alpha subunit
P05023	ATP1A1	Sodium/potassium-transporting ATPase subunit alpha-1 OS=Homo sapiens OX=9606 GN=ATP1A1 PE=1 SV=1	625	K	1.772	8.13648e-05	Up	0.999873	2.33054e-07	145.08	3	VIMVTGDHPITAK(1)AIAK	-0.65345	0.751	0.702	0.733	1.31	1.343	1.22	plasma membrane	K01539	ATP1A; sodium/potassium-transporting ATPase subunit alpha [EC:7.2.2.13]	hsa04972 Pancreatic secretion; hsa04960 Aldosterone-regulated sodium reabsorption; hsa04919 Thyroid hormone signaling pathway; hsa04911 Insulin secretion; hsa04970 Salivary secretion; hsa04261 Adrenergic signaling in cardiomyocytes; hsa04961 Endocrine and other factor-regulated calcium reabsorption; hsa04260 Cardiac muscle contraction; hsa04978 Mineral absorption; hsa04971 Gastric acid secretion;…	GO:0001508 action potential; GO:0002026 regulation of the force of heart contraction; GO:0002028 regulation of sodium ion transport; GO:0003008 system process; GO:0003012 muscle system process; GO:0003013 circulatory system process; GO:0003015 heart process; GO:0006793 phosphorus metabolic process; GO:0006796 phosphate-containing compound metabolic process; GO:0006810 transport; GO:0006811 ion tr…	GO:0005622 intracellular; GO:0005623 cell; GO:0005737 cytoplasm; GO:0005768 endosome; GO:0005783 endoplasmic reticulum; GO:0005794 Golgi apparatus; GO:0005886 plasma membrane; GO:0005887 integral component of plasma membrane; GO:0005890 sodium:potassium-exchanging ATPase complex; GO:0005901 caveola; GO:0005911 cell-cell junction; GO:0012505 endomembrane system; GO:0014069 postsynaptic density; GO…	GO:0000166 nucleotide binding; GO:0003824 catalytic activity; GO:0005215 transporter activity; GO:0005391 sodium:potassium-exchanging ATPase activity; GO:0005488 binding; GO:0005496 steroid binding; GO:0005515 protein binding; GO:0005524 ATP binding; GO:0008092 cytoskeletal protein binding; GO:0008144 drug binding; GO:0008289 lipid binding; GO:0008324 cation transmembrane transporter activity; GO…	PF00690	Cation transporter/ATPase, N-terminus	P	KOG0203	Na+/K+ ATPase, alpha subunit
P05023	ATP1A1	Sodium/potassium-transporting ATPase subunit alpha-1 OS=Homo sapiens OX=9606 GN=ATP1A1 PE=1 SV=1	476	K	1.754	0.0275078	Up	1	1.92772e-06	110.58	2	YAK(1)IVEIPFNSTNK	-3.4263	0.626	0.83	0.743	1.214	1.011	1.632	plasma membrane	K01539	ATP1A; sodium/potassium-transporting ATPase subunit alpha [EC:7.2.2.13]	hsa04972 Pancreatic secretion; hsa04960 Aldosterone-regulated sodium reabsorption; hsa04919 Thyroid hormone signaling pathway; hsa04911 Insulin secretion; hsa04970 Salivary secretion; hsa04261 Adrenergic signaling in cardiomyocytes; hsa04961 Endocrine and other factor-regulated calcium reabsorption; hsa04260 Cardiac muscle contraction; hsa04978 Mineral absorption; hsa04971 Gastric acid secretion;…	GO:0001508 action potential; GO:0002026 regulation of the force of heart contraction; GO:0002028 regulation of sodium ion transport; GO:0003008 system process; GO:0003012 muscle system process; GO:0003013 circulatory system process; GO:0003015 heart process; GO:0006793 phosphorus metabolic process; GO:0006796 phosphate-containing compound metabolic process; GO:0006810 transport; GO:0006811 ion tr…	GO:0005622 intracellular; GO:0005623 cell; GO:0005737 cytoplasm; GO:0005768 endosome; GO:0005783 endoplasmic reticulum; GO:0005794 Golgi apparatus; GO:0005886 plasma membrane; GO:0005887 integral component of plasma membrane; GO:0005890 sodium:potassium-exchanging ATPase complex; GO:0005901 caveola; GO:0005911 cell-cell junction; GO:0012505 endomembrane system; GO:0014069 postsynaptic density; GO…	GO:0000166 nucleotide binding; GO:0003824 catalytic activity; GO:0005215 transporter activity; GO:0005391 sodium:potassium-exchanging ATPase activity; GO:0005488 binding; GO:0005496 steroid binding; GO:0005515 protein binding; GO:0005524 ATP binding; GO:0008092 cytoskeletal protein binding; GO:0008144 drug binding; GO:0008289 lipid binding; GO:0008324 cation transmembrane transporter activity; GO…	PF00690	Cation transporter/ATPase, N-terminus	P	KOG0203	Na+/K+ ATPase, alpha subunit
[truncated: 1,719 more rows]
